# Supplementary material for: Survey data for COVID-19 vaccine preference analysis in the United Arab Emirates
Source: Data Brief. 2020 Oct 22;33:106446. doi: 10.1016/j.dib.2020.106446 (PMC7577918; doi:10.1016/j.dib.2020.106446)
Supplement: Supplementary file 1 [file mmc1.zip]

Archive with 4 entries (3 files):
- Supplementary Files/
- Supplementary Files/COVIData.csv
- Supplementary Files/Online Survey Questionnaire Link.docx
- Supplementary Files/Survey Questionnaire - Google Forms.pdf
