# Supplementary material for: Survey data for COVID-19 vaccine preference analysis in the United Arab Emirates
Source: Data Brief. 2020 Oct 22;33:106446. doi: 10.1016/j.dib.2020.106446 (PMC7577918; doi:10.1016/j.dib.2020.106446)
Supplement: Supplementary file 1 [file mmc1.zip › Supplementary Files/COVIData.csv]

	Timestamp	Age	Gender	MariStat	Nationality	ResidenCity	Education	nFaMemb	Occupation	IncomeMonthly	HeardCovidPand	KnowVaccine	CovidVaccNeeded	AltrnPrevMesur	VacImunSysTrengh	SocialDistncngOftn	WearngMaskOftn	EverNOTvaccin	Any1BadReactVac	CvdWorkPorfLife	CvdSociaLife	CvdFamLife	SatisfHlthProfAnsImu	TurstVacAdvHlthProf	ImportnCoVacc	SeriousCovDises	ConcernCoVacc	ImportnCoVacEvery1	InfoSrceCov	InfoSrcVaccns	EnouInfVacSafty	PastNegExpVacDiscrag	NoVaccRelgCult	RiskngHlth	ImpMenVaccWom	CoVaccCmplsry	TravelOver1HrCoVacc	TravelDiffEmirCoVacc	MaxTimWillgSpndCoVacc	FinCostCoVacPrevGet	WTPCoVacc	MaxWTPCoVacc	CoVaccPrefAdmnMod	BeleiVacPrdcersIntrstHlth	TrustVaccProdSafeEffectVac	PercVaccSaftyGenrl	PercVaccEffGenrl	PercVaccImportncGenrl	WTGetCovVacc
1	2020-07-04 18:15:07	4	1	1	1	Abu Dhabi	4	4	Private	3	1	1	1	1	1	3	3	0	0	3	3	3	3	3	3	2	3	3	Government website	The internet	1	0	0	1	0	1	1	1	1	0	3	1	Orally	1	1	3	3	3	Yes
2	2020-07-04 20:10:21	3	0	1	1	Abu Dhabi	4	5	Private	3	1	1	1	1	1	3	3	0	0	3	3	3	2	2	3	3	1	3	The internet in general	The internet	0	0	0	1	0	1	1	1	1	0	3	1	Orally	1	1	2	2	3	Yes
3	2020-07-04 20:31:22	1	1	1	0	Abu Dhabi	3	9	Not working	1	1	1	1	1	1	3	3	0	0	3	3	3	3	0	0	0	0	0	Others	Others	0	0	0	0	0	0	0	0	0	0	0	0	None	0	0	0	0	0	No
4	2020-07-04 20:36:40	2	1	3	0	Abu Dhabi	4	6	Semi government	3	1	0	1	1	0	3	3	0	0	3	3	3	2	3	3	3	3	3	News blogs	A health worker	1	0	0	1	0	0	1	1	4	0	3	6	Injected	1	1	2	3	3	GotCovidElseNO
5	2020-07-04 20:40:13	2	0	3	0	Abu Dhabi	3	5	Semi government	3	1	0	1	1	1	3	3	0	0	3	3	3	3	3	3	3	3	3	The internet in general	A health worker	0	0	0	1	0	1	1	1	4	0	3	6	Injected	0	0	2	2	2	Yes
6	2020-07-04 20:43:43	2	0	1	0	Fujairah	3	3	Semi government	4	1	0	1	1	1	3	3	0	0	2	3	3	3	3	3	3	3	3	The internet in general	A health worker	1	1	1	1	0	1	1	1	4	1	2	3	Orally	1	1	2	2	3	Yes
7	2020-07-04 20:51:28	1	1	3	1	Abu Dhabi	3	15	Not working	0	1	1	1	0	1	3	3	0	0	1	3	3	1	2	3	3	2	3	News blogs	The internet	0	1	0	1	0	1	1	1	5	0	3	6	Injected	1	1	2	2	3	Yes
8	2020-07-04 20:52:12	1	1	3	1	Abu Dhabi	3	5	Private	1	1	0	1	1	1	3	3	0	0	3	3	3	2	3	3	3	1	3	Government website	A health worker	1	0	0	1	0	1	1	1	4	1	2	2	Orally	1	1	3	3	3	Yes
9	2020-07-04 20:54:11	4	0	1	0	Abu Dhabi	4	11	Government	4	1	1	1	1	1	3	3	0	0	1	3	2	2	3	3	2	1	2	Government website	A health worker	1	0	0	1	0	0	0	1	4	0	2	1	Orally	0	1	2	2	2	Yes
10	2020-07-04 20:54:29	2	0	1	0	Abu Dhabi	4	11	Private	3	1	1	0	1	1	3	3	0	0	1	2	0	1	0	0	2	0	0	Government website	A health worker	1	1	0	0	0	0	0	0	0	0	0	0	None	0	0	0	0	0	No
11	2020-07-04 21:06:21	2	1	2	0	Abu Dhabi	4	6	Semi government	4	1	0	1	1	1	3	0	1	0	3	0	2	3	3	3	2	3	3	Television	A health worker	1	0	0	1	0	1	1	1	5	0	3	6	Injected	1	1	3	3	3	Yes
12	2020-07-04 21:06:21	2	0	1	0	Fujairah	4	7	Government	4	1	1	0	1	1	3	3	0	0	2	3	2	2	2	2	3	1	2	Government website	Others	0	1	0	1	1	1	1	0	5	1	0	0	Nasal spray	1	1	2	2	2	Yes
13	2020-07-04 21:11:01	1	0	3	0	Fujairah	0	10	Government	2	1	0	1	1	1	2	3	0	1	3	3	2	0	2	3	1	0	3	News blogs	The internet	0	0	0	0	0	1	1	1	1	1	3	3	Orally	1	0	0	0	3	Yes
14	2020-07-04 21:11:16	2	1	3	0	Abu Dhabi	3	6	Private	2	1	0	1	1	1	3	3	0	0	2	0	0	0	0	0	0	0	0	Others	Others	0	0	0	0	0	0	0	0	0	0	0	0	None	0	0	0	0	0	No
15	2020-07-04 21:15:54	1	1	1	1	Abu Dhabi	3	4	Not working	1	1	1	1	1	0	3	3	0	0	3	3	3	3	3	3	3	3	3	The internet in general	The internet	1	1	0	1	0	1	1	0	4	0	0	1	Injected	1	1	2	2	2	Yes
16	2020-07-04 21:17:17	3	0	1	1	Abu Dhabi	4	3	Private	2	1	1	1	0	1	3	3	0	0	2	3	3	3	3	3	3	1	3	Government website	A health worker	1	0	0	1	0	1	1	1	5	0	3	1	Injected	1	1	2	3	3	Yes
17	2020-07-04 21:20:26	1	0	3	1	Abu Dhabi	1	5	Government	1	1	0	1	0	0	3	3	0	0	3	3	0	3	3	3	3	2	3	Television	A health worker	0	0	0	0	0	0	0	0	1	1	1	1	Orally	1	1	1	1	1	No
18	2020-07-04 21:22:46	3	0	1	1	Abu Dhabi	4	3	Private	3	1	1	1	1	1	2	2	0	1	3	3	2	2	2	2	3	1	2	Television	The internet	1	0	0	1	0	0	0	0	3	1	1	1	Orally	1	1	2	2	2	Yes
19	2020-07-04 21:24:32	3	0	1	0	Abu Dhabi	4	4	Government	3	1	1	1	1	1	3	3	1	0	2	3	2	2	1	3	3	1	2	News blogs	A health worker	1	0	0	1	0	1	1	0	5	0	3	6	Orally	1	1	2	0	3	Yes
20	2020-07-04 21:27:19	3	1	2	1	Abu Dhabi	3	10	Not working	1	1	1	0	0	1	3	3	1	0	3	3	3	1	2	3	3	3	3	The internet in general	The internet	0	0	0	1	0	1	1	1	5	1	1	1	Nasal spray	0	0	2	1	1	GotCovidElseNO
21	2020-07-04 21:43:09	3	0	1	0	Abu Dhabi	3	8	Government	4	1	0	1	1	0	3	3	0	1	3	3	3	2	2	3	2	2	2	Government website	A health worker	1	0	0	1	0	1	1	1	3	0	3	6	Injected	1	1	2	2	2	Yes
22	2020-07-04 21:45:28	3	1	1	1	Abu Dhabi	4	4	Not working	1	1	1	1	0	1	3	3	0	0	3	3	2	2	3	3	1	2	3	The internet in general	The internet	1	0	0	1	0	1	1	1	5	0	3	3	Injected	1	1	3	2	3	Yes
23	2020-07-04 21:48:16	4	0	1	0	Abu Dhabi	4	5	Self-employed	4	1	1	1	1	0	3	3	0	0	2	2	1	2	1	2	3	2	2	The internet in general	The internet	0	0	0	1	0	0	0	0	2	0	2	6	Orally	0	0	1	2	2	GotCovidElseNO
24	2020-07-04 21:48:32	2	1	1	1	Abu Dhabi	3	4	Not working	0	1	1	1	1	0	2	3	0	0	2	3	3	2	1	2	2	3	2	The internet in general	Family OR relative	0	0	0	0	1	0	1	1	1	1	1	0	Nasal spray	0	0	2	2	2	No
25	2020-07-04 21:52:15	1	0	3	1	Abu Dhabi	0	4	Not working	1	1	1	1	0	0	2	3	0	0	3	3	1	3	3	3	2	1	3	The internet in general	A health worker	1	0	0	1	0	1	1	1	3	0	2	1	Injected	1	1	3	2	3	Yes
26	2020-07-04 22:08:29	3	1	1	1	sharjah	4	5	Government	1	0	0	0	0	0	2	2	0	0	2	2	2	2	0	0	2	0	0	Television	A Friend	0	0	0	0	0	0	0	0	4	0	0	0	None	0	0	0	0	0	No
27	2020-07-04 22:13:02	3	0	1	0	Abu Dhabi	4	6	Government	4	1	1	1	1	0	3	3	0	0	2	2	2	2	1	2	3	2	2	Government website	The internet	0	1	0	1	0	0	0	1	1	0	2	2	Orally	0	0	1	1	2	Yes
28	2020-07-04 22:15:27	3	0	1	0	Abu Dhabi	3	5	Private	4	1	0	1	1	1	3	3	0	0	3	3	3	2	1	3	3	2	3	Television	Others	0	0	0	0	0	0	0	0	5	0	3	6	Injected	0	0	2	2	3	Yes
29	2020-07-04 22:21:51	3	0	1	0	Abu Dhabi	4	6	Government	4	1	1	1	1	0	3	3	0	0	2	2	2	2	1	2	3	2	2	Government website	The internet	0	1	0	1	0	0	0	1	1	0	2	2	Orally	0	0	1	1	2	Yes
30	2020-07-04 22:24:46	4	0	1	1	Abu Dhabi	4	3	Private	4	1	1	1	0	1	2	3	0	0	3	3	2	2	2	3	1	2	3	The internet in general	The internet	0	0	1	1	0	0	1	1	5	0	3	1	Injected	1	0	2	2	2	Yes
31	2020-07-04 22:29:34	1	1	3	1	Abu Dhabi	3	5	Private	1	1	1	0	1	0	3	3	1	1	2	1	1	3	0	0	2	0	0	The internet in general	A health worker	0	1	0	0	0	0	0	0	1	0	0	2	Injected	0	0	0	0	0	No
32	2020-07-04 22:47:49	2	1	3	0	Abu Dhabi	3	8	Semi government	1	1	1	1	1	0	3	3	0	0	3	3	3	2	2	3	3	2	3	News blogs	A health worker	0	0	0	1	1	1	1	1	4	1	1	1	Orally	0	0	2	2	3	Yes
33	2020-07-04 22:56:56	3	1	3	1	Abu Dhabi	4	6	Not working	1	1	0	1	0	1	3	3	0	0	3	3	2	2	3	3	3	3	3	Government website	The internet	0	0	0	1	0	1	1	1	4	1	1	2	Orally	1	0	2	3	3	Yes
34	2020-07-04 22:57:29	3	1	1	0	Abu Dhabi	3	8	Government	3	1	0	0	1	0	1	3	1	0	2	3	3	2	2	2	2	2	2	The internet in general	The internet	0	1	0	0	1	0	0	0	1	1	2	2	Orally	0	0	1	1	1	No
35	2020-07-04 23:03:40	2	0	1	0	Abu Dhabi	3	4	Government	4	1	1	1	1	1	2	3	0	0	1	1	1	0	3	2	2	1	2	Government website	The internet	0	0	0	1	0	1	1	1	1	0	2	6	Injected	0	1	2	2	2	No
36	2020-07-04 23:12:28	1	1	3	1	Ajman	1	9	Not working	1	1	1	1	1	1	3	3	0	0	3	3	3	2	3	3	3	3	3	Government website	The internet	0	0	0	1	0	1	1	1	3	1	2	2	Injected	1	1	2	2	3	Yes
37	2020-07-04 23:31:09	1	0	3	1	Abu Dhabi	1	5	Government	1	1	0	1	0	0	3	3	0	0	3	3	0	3	3	3	3	2	3	Television	A health worker	0	0	0	0	0	0	0	0	1	1	1	1	Orally	1	1	1	1	1	No
38	2020-07-04 23:38:21	2	0	1	0	Abu Dhabi	3	4	Government	4	1	1	1	1	1	2	3	0	0	1	1	1	0	3	2	2	1	2	Government website	The internet	0	0	0	1	0	1	1	1	1	0	2	6	Injected	0	1	2	2	2	No
39	2020-07-04 23:39:38	2	1	1	0	Abu Dhabi	4	4	Not working	1	1	0	1	1	1	3	3	0	0	3	3	2	2	1	2	2	3	3	The internet in general	A health worker	0	0	0	1	0	1	1	1	2	1	2	2	Injected	0	0	2	2	2	Yes
40	2020-07-05 02:37:49	4	0	1	1	Abu Dhabi	4	4	Private	3	1	0	1	0	1	3	3	0	0	3	3	3	1	1	3	3	3	3	The internet in general	The internet	1	0	0	1	0	0	1	1	3	0	3	6	Injected	1	1	3	3	3	Yes
41	2020-07-05 03:06:00	1	0	3	1	Abu Dhabi	3	5	Not working	1	1	0	1	1	1	3	3	0	0	2	1	1	2	1	3	2	2	2	The internet in general	Others	1	0	0	1	1	1	1	0	5	0	3	1	Orally	1	1	0	1	0	Yes
42	2020-07-05 03:08:46	1	0	3	1	Abu Dhabi	3	5	Not working	1	1	0	1	1	1	3	3	0	0	2	1	1	2	1	3	2	2	2	The internet in general	Others	1	0	0	1	1	1	1	0	5	0	3	1	Orally	1	1	0	1	0	Yes
43	2020-07-05 05:16:55	3	0	1	1	Dubai	4	3	Private	4	1	1	1	0	1	3	3	0	0	3	3	3	3	3	3	3	3	3	The internet in general	The internet	0	0	0	1	0	0	1	1	4	0	3	3	Orally	1	1	3	3	3	Yes
44	2020-07-05 05:55:41	2	1	1	1	Abu Dhabi	3	5	Private	3	1	1	0	1	0	3	3	1	1	3	3	3	1	1	1	2	3	0	The internet in general	The internet	0	1	1	0	0	0	0	0	1	1	0	0	Nasal spray	0	0	1	1	1	No
45	2020-07-05 07:43:17	2	0	1	0	Abu Dhabi	4	2	Government	4	1	1	1	0	0	3	3	0	0	1	3	1	2	3	3	3	3	3	Government website	A health worker	1	0	0	1	0	1	1	1	5	0	3	6	Injected	1	1	3	2	2	Yes
46	2020-07-05 10:17:20	4	0	3	1	Abu Dhabi	4	8	Private	3	1	1	1	0	1	3	3	0	0	3	3	1	2	2	3	3	3	3	News papers	The internet	0	0	0	1	0	1	1	1	5	0	2	1	Orally	1	1	3	3	3	Yes
47	2020-07-05 11:48:15	3	0	1	0	Abu Dhabi	3	8	Government	4	1	0	1	1	0	3	3	0	1	3	3	3	2	2	3	2	2	2	Government website	A health worker	1	0	0	1	0	1	1	1	3	0	3	6	Injected	1	1	2	2	2	Yes
48	2020-07-05 12:21:24	3	1	1	1	Abu Dhabi	3	5	Not working	1	1	1	1	1	0	3	3	0	1	3	3	3	3	3	2	3	3	2	Government website	A health worker	1	0	0	0	0	0	0	0	1	1	0	0	Orally	0	0	0	0	0	No
49	2020-07-05 12:29:15	3	1	1	1	sharjah	3	5	Not working	4	1	1	0	1	0	1	3	0	0	3	3	3	1	1	1	1	1	1	Television	A Friend	0	0	0	0	0	0	0	0	1	1	0	0	Orally	0	0	1	1	1	No
50	2020-07-05 12:39:07	3	1	1	1	Abu Dhabi	3	6	Not working	3	1	1	1	1	1	3	3	0	0	3	3	3	2	3	3	3	3	3	Government website	A health worker	1	0	0	1	0	1	1	1	4	1	0	0	Injected	1	1	2	2	2	Yes
51	2020-07-05 12:41:24	2	1	3	0	Abu Dhabi	3	8	Government	3	1	0	1	1	1	3	3	0	0	1	3	3	3	3	3	3	3	3	The internet in general	A health worker	0	0	0	1	0	1	1	0	3	0	2	2	Injected	1	1	2	2	2	Yes
52	2020-07-05 12:41:30	4	1	2	1	Abu Dhabi	3	3	Private	1	1	0	1	1	0	3	3	1	0	3	3	3	3	3	2	2	2	2	Government website	A health worker	1	0	0	0	0	1	1	0	4	1	0	1	None	1	1	1	1	1	Yes
53	2020-07-05 12:41:37	2	1	1	1	Abu Dhabi	4	5	Government	1	1	1	1	1	1	1	3	0	0	3	3	3	3	3	3	3	3	3	The internet in general	A health worker	1	0	0	1	0	1	1	1	0	1	0	1	Orally	1	1	0	3	3	Yes
54	2020-07-05 12:42:27	3	1	1	1	Abu Dhabi	3	4	Private	2	1	0	1	1	1	2	3	0	0	2	3	3	3	3	3	2	2	2	The internet in general	A health worker	1	0	0	1	0	1	1	1	4	0	2	3	Orally	1	1	2	2	2	Yes
55	2020-07-05 12:43:41	4	1	1	1	Abu Dhabi	3	5	Private	1	1	0	1	0	1	3	3	0	0	3	3	1	2	3	3	2	1	3	Government website	A health worker	0	0	0	1	0	1	1	1	1	1	1	1	Injected	1	1	3	3	3	Yes
56	2020-07-05 12:46:26	3	1	1	0	Abu Dhabi	3	7	Government	3	1	0	0	0	0	3	3	0	0	3	3	3	3	3	3	2	3	3	Television	A health worker	0	0	0	1	0	1	1	1	3	0	3	2	Injected	1	1	2	2	3	Yes
57	2020-07-05 12:48:29	4	1	1	1	Dubai	3	4	Self-employed	1	1	1	0	1	0	3	3	0	0	3	3	1	3	1	1	2	3	1	Government website	A health worker	0	0	0	0	0	0	0	0	0	1	0	0	None	0	0	1	0	1	No
58	2020-07-05 12:48:55	3	1	1	1	Abu Dhabi	4	4	Government	4	1	1	1	1	1	3	3	0	1	1	3	3	3	3	2	3	2	2	News blogs	The internet	1	0	1	1	0	1	1	1	4	1	2	5	Orally	0	0	2	2	2	Yes
59	2020-07-05 12:49:29	3	1	1	1	Abu Dhabi	3	3	Government	2	1	1	1	0	1	3	3	0	0	2	3	1	1	2	3	3	2	3	Television	A health worker	1	0	0	1	0	1	1	1	1	0	2	2	Orally	1	1	2	2	3	Yes
60	2020-07-05 13:01:55	4	1	1	1	Abu Dhabi	3	5	Not working	0	1	0	1	0	1	3	3	0	0	3	3	3	3	3	3	3	3	3	Government website	A health worker	0	0	0	1	0	1	1	1	1	1	1	1	Injected	1	1	3	3	3	Yes
61	2020-07-05 13:02:46	1	0	2	0	Ajman	0	0	Self-employed	0	1	0	0	0	0	0	0	0	0	0	0	0	0	0	0	0	0	0	Others	Others	0	0	0	0	0	0	0	0	0	0	0	0	None	0	0	0	0	0	No
62	2020-07-05 13:03:17	1	0	2	0	Ajman	0	0	Self-employed	0	1	0	0	0	0	0	0	0	0	0	0	0	0	0	0	0	0	0	Others	Others	0	0	0	0	0	0	0	0	0	0	0	0	None	0	0	0	0	0	No
63	2020-07-05 13:03:31	3	1	1	1	Abu Dhabi	4	4	Government	4	1	1	1	1	1	3	3	0	1	1	3	3	3	3	2	3	2	2	News blogs	The internet	1	0	1	1	0	1	1	1	4	1	2	5	Orally	0	0	2	2	2	Yes
64	2020-07-05 13:08:19	2	1	1	1	Abu Dhabi	3	3	Private	2	1	1	1	1	1	2	3	0	1	3	3	3	2	2	3	3	3	3	The internet in general	A health worker	1	0	0	1	0	1	1	1	3	0	3	2	Injected	1	1	2	2	2	No
65	2020-07-05 13:08:50	3	1	1	1	Abu Dhabi	4	6	Self-employed	2	1	0	0	0	1	2	3	1	0	2	3	2	2	1	1	2	2	2	The internet in general	The internet	0	1	0	0	0	0	0	0	1	1	0	0	None	0	0	1	2	2	No
66	2020-07-05 13:13:56	3	1	1	1	Abu Dhabi	3	3	Private	1	1	0	1	1	1	3	3	0	0	2	2	0	2	2	2	1	2	3	Television	Family OR relative	0	0	0	1	1	1	1	1	1	1	0	0	Orally	1	1	2	2	2	Yes
67	2020-07-05 13:15:35	4	1	1	1	sharjah	3	4	Private	3	1	1	1	0	1	3	3	1	1	2	2	1	2	3	3	3	2	2	The internet in general	A health worker	1	0	0	0	1	0	1	1	2	1	2	2	Injected	1	1	2	2	3	Yes
68	2020-07-05 13:17:25	2	1	1	1	Abu Dhabi	1	0	Not working	0	1	0	1	1	0	2	3	0	0	3	3	3	2	2	3	3	3	2	Government website	A health worker	0	0	0	0	0	0	0	0	0	1	0	0	None	1	1	1	1	2	No
69	2020-07-05 13:22:57	4	0	1	1	Abu Dhabi	3	4	Private	3	1	1	1	0	1	2	3	0	0	2	3	3	2	3	3	3	3	3	The internet in general	The internet	1	0	0	1	0	1	1	1	5	0	3	6	None	1	1	3	3	3	Yes
70	2020-07-05 13:23:58	2	0	1	0	Abu Dhabi	4	2	Government	4	1	1	1	0	0	3	3	0	0	1	3	1	2	3	3	3	3	3	Government website	A health worker	1	0	0	1	0	1	1	1	5	0	3	6	Injected	1	1	3	2	2	Yes
71	2020-07-05 13:24:19	2	1	1	1	Abu Dhabi	3	5	Not working	1	1	0	1	1	1	3	3	0	0	1	3	2	2	2	2	3	2	2	News blogs	A health worker	1	0	0	1	0	1	1	1	1	0	3	1	Orally	1	1	2	2	3	Yes
72	2020-07-05 13:26:07	1	1	3	1	sharjah	1	4	Not working	2	1	1	1	1	1	3	3	0	0	3	3	3	3	3	3	3	1	3	The internet in general	Family OR relative	0	0	0	1	0	1	0	0	3	1	1	1	Injected	1	1	3	3	3	Yes
73	2020-07-05 13:27:28	2	1	1	1	Abu Dhabi	3	5	Semi government	1	1	0	1	0	1	3	3	0	1	3	3	3	2	3	3	3	1	3	News blogs	A health worker	1	0	0	1	0	1	1	1	5	0	3	6	Nasal spray	1	1	3	3	3	Yes
74	2020-07-05 13:27:52	2	1	1	1	Abu Dhabi	4	4	Private	2	1	1	1	1	1	2	3	0	0	2	3	1	3	3	3	3	3	3	Government website	A health worker	1	0	0	1	0	1	1	1	1	1	1	1	Injected	1	1	2	2	2	Yes
75	2020-07-05 13:28:46	2	1	1	1	Abu Dhabi	3	5	Not working	0	1	1	1	0	1	3	3	0	0	2	3	1	0	2	2	2	1	2	Government website	A health worker	0	0	0	0	0	0	0	0	1	1	0	1	None	0	1	2	2	2	No
76	2020-07-05 13:29:51	3	1	2	0	Umm al Quwain	3	4	Government	2	1	0	1	1	1	3	3	1	0	2	3	2	1	2	3	3	2	3	The internet in general	A health worker	0	0	0	1	0	1	1	1	5	0	3	6	Injected	1	1	3	3	3	Yes
77	2020-07-05 13:30:52	4	1	3	1	Fujairah	3	10	Government	1	1	0	1	1	1	2	3	0	0	3	2	2	2	2	3	3	1	3	The internet in general	The internet	1	0	0	1	0	1	1	1	1	1	1	1	Orally	1	1	3	3	3	Yes
78	2020-07-05 13:31:16	4	1	1	1	sharjah	3	4	Not working	0	1	0	1	0	1	3	3	0	0	0	3	3	2	3	3	3	1	3	The internet in general	The internet	1	1	0	1	0	1	1	1	1	1	1	1	Injected	0	1	3	3	3	Yes
79	2020-07-05 13:33:18	2	1	1	1	Abu Dhabi	2	5	Not working	3	1	0	1	1	1	3	3	0	0	3	3	3	2	3	3	2	2	2	Government website	The internet	0	0	0	1	1	1	1	1	3	1	1	1	None	0	1	2	3	2	Yes
80	2020-07-05 13:34:04	3	1	1	1	Abu Dhabi	1	8	Not working	0	1	1	1	0	1	3	3	1	0	3	3	3	3	1	3	3	3	3	Government website	A health worker	0	0	0	1	0	1	1	0	1	1	2	0	Orally	1	0	1	1	1	Yes
81	2020-07-05 13:34:36	2	1	1	1	Abu Dhabi	1	4	Private	2	1	0	1	1	1	3	3	0	0	3	1	1	3	2	3	3	3	3	Government website	A health worker	0	0	0	1	0	1	1	1	4	0	3	2	None	1	1	2	2	2	Yes
82	2020-07-05 13:35:38	2	1	1	1	Abu Dhabi	4	4	Private	2	1	1	1	0	1	3	3	0	0	2	3	2	2	3	2	1	2	2	News blogs	A health worker	0	0	0	1	0	1	1	1	4	0	3	1	Injected	1	1	2	2	2	Yes
83	2020-07-05 13:36:25	2	1	1	1	Abu Dhabi	2	4	Not working	1	1	0	1	0	1	3	3	0	0	3	3	2	3	3	3	3	3	3	Government website	The internet	1	0	0	1	0	1	1	1	1	1	2	2	None	0	1	2	2	3	Yes
84	2020-07-05 13:37:05	2	1	1	1	Abu Dhabi	2	5	Not working	0	1	0	1	1	1	3	3	0	0	2	2	3	2	2	3	3	3	3	News blogs	The internet	0	0	0	1	0	1	1	1	1	1	0	1	Orally	1	1	2	2	3	Yes
85	2020-07-05 13:38:30	3	1	1	1	Abu Dhabi	3	5	Not working	4	1	1	0	1	0	3	2	1	1	3	3	2	1	1	1	2	2	1	The internet in general	A health worker	0	0	0	0	0	0	0	0	4	1	0	0	Orally	0	0	1	1	1	No
86	2020-07-05 13:38:47	3	1	1	1	Abu Dhabi	2	4	Not working	2	1	1	1	0	1	3	3	0	1	3	3	2	3	2	2	2	2	2	The internet in general	A health worker	1	1	1	1	0	0	1	1	1	1	0	1	Orally	1	1	2	2	2	Yes
87	2020-07-05 13:39:40	3	1	1	1	Abu Dhabi	2	6	Not working	3	1	0	1	1	0	2	3	1	0	3	3	3	2	1	2	2	3	1	The internet in general	The internet	0	0	1	0	0	0	0	1	3	1	2	1	Injected	0	0	1	2	2	No
88	2020-07-05 13:40:04	4	1	1	0	Fujairah	3	7	Government	4	1	0	1	1	1	3	3	0	0	3	3	3	0	3	3	3	3	3	Government website	A health worker	0	0	0	1	0	1	1	1	1	0	3	4	Injected	1	1	3	3	3	Yes
89	2020-07-05 13:40:27	3	1	1	1	Abu Dhabi	3	6	Not working	2	1	0	0	1	1	1	2	1	0	3	3	3	0	1	1	1	1	1	Television	A health worker	0	0	1	1	0	0	0	0	1	1	0	1	Orally	1	0	1	2	3	No
90	2020-07-05 13:41:13	3	1	1	1	Dubai	3	5	Private	1	1	1	0	1	0	3	3	1	1	2	3	3	0	0	0	2	2	1	The internet in general	A health worker	0	1	0	0	0	0	0	0	1	1	0	0	None	1	0	1	1	1	No
91	2020-07-05 13:41:15	2	1	1	1	Abu Dhabi	3	4	Private	1	1	1	1	0	1	3	3	0	0	1	3	3	3	3	3	3	1	3	Others	A health worker	1	0	0	1	0	1	1	1	1	1	3	3	Nasal spray	1	1	1	3	3	Yes
92	2020-07-05 13:42:38	3	1	1	0	Fujairah	3	7	Government	3	1	1	1	0	1	2	1	0	1	1	1	1	2	3	2	3	2	3	News blogs	The internet	0	0	0	1	1	1	1	1	1	1	1	1	Orally	1	0	2	2	2	Yes
93	2020-07-05 13:43:27	2	1	1	1	Fujairah	3	0	Private	1	1	0	1	1	0	3	3	0	0	2	2	1	2	1	2	2	1	2	Government website	The internet	1	0	0	0	0	0	0	1	1	1	0	0	Nasal spray	1	1	2	2	2	No
94	2020-07-05 13:43:41	3	1	1	0	sharjah	3	4	Government	3	1	1	1	1	1	3	3	0	0	2	2	2	3	3	3	3	2	3	Radio	A health worker	1	0	0	1	0	0	0	0	4	0	2	5	Injected	1	1	3	0	2	Yes
95	2020-07-05 13:46:16	2	1	1	1	Dubai	2	4	Not working	4	1	1	1	1	1	3	3	0	0	3	3	3	2	2	3	2	2	2	News papers	The internet	0	0	0	1	0	0	0	1	3	0	2	3	Orally	1	1	2	2	2	Yes
96	2020-07-05 13:46:28	3	1	1	1	Abu Dhabi	3	4	Private	2	1	1	1	0	1	2	3	0	1	1	3	3	2	0	3	3	2	3	The internet in general	The internet	0	0	0	1	0	1	1	1	4	0	3	5	None	0	1	3	3	3	Yes
97	2020-07-05 13:47:14	3	0	3	1	Fujairah	3	0	Government	2	1	0	1	1	1	3	3	0	0	2	3	1	2	3	3	0	1	0	Government website	The internet	1	0	0	1	0	1	1	1	1	1	0	1	Orally	1	1	3	3	3	Yes
98	2020-07-05 13:47:44	3	1	1	1	Abu Dhabi	3	5	Private	1	1	0	1	0	1	3	3	0	0	3	3	3	3	3	3	3	2	3	The internet in general	A health worker	0	0	0	1	0	1	1	1	1	0	3	2	Orally	1	1	3	3	3	Yes
99	2020-07-05 13:48:11	3	1	2	1	Abu Dhabi	1	1	Not working	1	1	1	1	1	1	2	3	0	0	0	3	3	3	3	3	3	3	3	Government website	A health worker	1	0	0	1	0	1	1	1	5	0	3	3	Injected	1	1	3	3	3	Yes
100	2020-07-05 13:48:41	4	1	1	0	sharjah	3	7	Not working	2	1	0	1	1	1	0	3	1	0	2	2	2	3	3	3	3	2	3	News blogs	A health worker	1	0	0	1	0	1	1	1	1	1	2	1	Injected	1	1	2	2	3	Yes
101	2020-07-05 13:48:45	3	1	1	1	Abu Dhabi	3	6	Not working	3	1	0	1	0	0	3	3	0	0	2	3	1	2	2	3	2	2	3	The internet in general	The internet	0	0	0	1	0	1	0	1	2	1	0	0	None	1	0	2	0	3	Yes
102	2020-07-05 13:48:50	2	1	1	0	Abu Dhabi	3	6	Not working	0	1	0	0	1	0	3	3	0	1	3	3	3	2	2	2	2	2	2	Government website	A health worker	0	0	0	0	0	0	1	0	4	0	2	1	Injected	1	1	2	2	2	Yes
103	2020-07-05 13:49:37	4	1	1	0	Fujairah	3	5	Government	3	1	1	1	1	0	3	3	0	0	2	2	2	0	1	3	3	3	3	Government website	A health worker	0	0	0	1	0	1	1	1	4	1	1	5	Injected	1	1	2	2	2	Yes
104	2020-07-05 13:50:04	3	1	1	1	sharjah	3	4	Government	2	1	1	1	1	1	2	3	0	1	2	2	1	3	3	3	3	3	3	The internet in general	Others	1	1	1	1	1	1	1	1	2	1	2	4	Nasal spray	1	1	2	2	2	Yes
105	2020-07-05 13:50:09	2	1	1	0	Fujairah	3	7	Government	1	1	1	1	1	0	3	3	0	1	1	2	0	2	3	3	2	2	3	The internet in general	The internet	0	0	0	1	0	1	1	1	2	0	3	4	Injected	0	1	3	3	3	Yes
106	2020-07-05 13:51:40	3	1	1	0	Fujairah	3	6	Government	3	1	1	1	1	1	3	3	0	0	3	3	3	2	2	3	3	3	3	Government website	A health worker	0	0	1	1	1	1	1	1	2	0	3	3	Nasal spray	1	1	3	3	3	Yes
107	2020-07-05 13:52:56	1	0	3	0	sharjah	3	8	Government	2	1	0	1	1	1	1	1	0	0	1	1	1	1	1	3	3	2	2	The internet in general	The internet	0	1	0	1	1	0	1	1	1	0	2	3	Injected	1	1	2	1	2	Yes
108	2020-07-05 13:53:26	3	1	3	0	Abu Dhabi	4	1	Semi government	4	1	0	1	0	1	3	3	0	0	1	3	1	3	3	3	3	2	3	The internet in general	The internet	1	0	0	1	0	0	1	0	1	1	2	5	None	0	0	2	2	2	No
109	2020-07-05 14:01:26	3	1	1	0	Fujairah	3	0	Government	2	1	0	1	0	1	3	3	0	0	3	3	3	2	2	3	3	3	3	Television	The internet	0	0	0	1	1	1	1	1	4	1	2	3	Injected	0	1	2	2	2	Yes
110	2020-07-05 14:04:51	3	1	1	1	Abu Dhabi	3	5	Not working	3	1	1	1	1	0	3	3	0	1	3	3	2	3	2	2	2	3	1	Government website	A health worker	1	1	0	0	0	0	0	0	1	1	0	0	Injected	1	1	2	2	2	No
111	2020-07-05 14:05:41	4	1	1	1	sharjah	3	5	Private	2	1	1	0	1	0	2	3	0	0	2	3	1	2	1	0	2	2	1	Government website	A health worker	0	0	0	0	0	0	0	0	1	1	1	2	Orally	0	0	1	0	0	No
112	2020-07-05 14:06:59	1	1	1	1	Abu Dhabi	3	4	Not working	1	1	1	1	1	0	3	3	0	0	3	3	3	3	3	3	3	3	3	The internet in general	The internet	1	1	0	1	0	1	1	0	4	0	0	1	Injected	1	1	2	2	2	Yes
113	2020-07-05 14:07:42	4	1	1	1	Abu Dhabi	3	6	Not working	4	1	0	1	1	1	3	3	0	0	2	3	3	3	3	1	3	3	3	Government website	The internet	0	0	0	1	0	1	1	1	2	1	1	2	Orally	1	1	2	2	2	Yes
114	2020-07-05 14:07:43	4	1	1	1	Umm al Quwain	3	5	Not working	0	1	0	1	1	1	3	3	0	0	0	3	2	3	2	3	3	3	3	Television	The internet	0	0	0	1	0	1	1	1	1	1	0	0	Orally	1	1	1	2	2	Yes
115	2020-07-05 14:10:40	2	0	3	1	Abu Dhabi	3	14	Not working	0	1	0	1	1	0	2	3	0	1	3	2	3	3	3	2	3	2	3	Government website	A health worker	1	0	0	1	0	1	1	1	4	0	2	1	Injected	1	1	3	3	3	Yes
116	2020-07-05 14:11:18	2	0	3	1	Abu Dhabi	3	14	Not working	0	1	0	1	1	0	2	3	0	1	3	2	3	3	3	2	3	2	3	Government website	A health worker	1	0	0	1	0	1	1	1	4	0	2	1	Injected	1	1	3	3	3	Yes
117	2020-07-05 14:12:12	4	1	1	1	Abu Dhabi	2	6	Not working	0	1	1	1	1	1	2	3	0	0	0	2	1	2	2	2	2	2	2	The internet in general	A health worker	0	0	0	1	0	0	1	1	1	1	1	1	Injected	0	0	1	2	2	Yes
118	2020-07-05 14:13:10	3	1	1	1	Abu Dhabi	2	6	Not working	0	1	0	1	1	1	2	3	1	0	2	2	1	1	1	2	2	2	3	The internet in general	A health worker	0	0	0	1	0	1	1	1	1	1	2	0	Injected	1	1	2	2	1	Yes
119	2020-07-05 14:15:05	3	1	1	1	Abu Dhabi	3	6	Not working	2	1	1	1	0	1	3	3	0	0	2	3	1	2	3	3	3	0	3	Television	A health worker	1	0	0	1	0	1	1	1	4	1	0	0	Injected	1	1	3	1	1	Yes
120	2020-07-05 14:15:38	3	1	1	1	Abu Dhabi	3	4	Not working	0	1	1	1	0	1	3	3	1	0	0	3	3	2	2	3	3	3	3	Government website	Others	0	0	0	1	0	1	1	1	4	0	3	3	Orally	1	1	2	2	3	Yes
121	2020-07-05 14:15:51	3	1	1	1	Abu Dhabi	3	4	Not working	0	1	1	1	0	1	3	3	1	0	0	3	3	2	2	3	3	3	3	Government website	Others	0	0	0	1	0	1	1	1	4	0	3	3	Orally	1	1	2	2	3	Yes
122	2020-07-05 14:16:12	3	1	1	1	Abu Dhabi	3	4	Private	2	1	1	1	1	1	3	3	0	0	1	2	2	3	3	3	3	2	3	Government website	A health worker	1	0	0	1	0	1	1	1	5	1	2	4	Injected	1	1	3	3	3	Yes
123	2020-07-05 14:16:25	3	1	1	1	Abu Dhabi	3	4	Not working	0	1	0	0	1	0	3	3	0	0	2	0	0	3	3	2	1	0	1	Government website	A health worker	1	0	0	0	0	0	1	0	1	0	1	2	Orally	1	1	2	2	2	Yes
124	2020-07-05 14:17:03	3	0	1	1	Abu Dhabi	3	4	Private	4	1	0	1	0	1	3	3	0	0	3	3	0	1	2	3	3	1	3	Government website	A health worker	0	0	0	1	0	1	1	1	1	0	3	2	None	1	1	3	2	3	GotCovidElseYES
125	2020-07-05 14:17:26	4	1	1	1	Abu Dhabi	3	4	Private	2	1	1	1	0	1	3	3	0	0	3	3	2	3	3	3	3	2	3	Government website	The internet	1	1	0	1	0	1	1	1	1	1	1	1	None	0	1	2	2	3	Yes
126	2020-07-05 14:18:39	2	1	1	0	Abu Dhabi	3	5	Not working	2	1	0	1	1	1	3	3	0	1	3	3	3	3	3	3	3	3	3	News papers	A health worker	1	0	0	1	0	1	0	0	5	1	1	3	Injected	1	1	1	1	3	Yes
127	2020-07-05 14:19:38	1	1	3	0	Fujairah	3	7	Semi government	2	1	1	1	1	1	3	3	0	0	1	1	1	3	3	3	3	1	3	Government website	Others	1	0	0	1	0	1	1	1	1	0	3	2	Injected	1	1	3	3	3	Yes
128	2020-07-05 14:20:06	2	1	1	1	Abu Dhabi	3	5	Not working	3	1	1	1	0	0	3	3	1	0	2	3	3	2	2	2	2	3	3	Government website	A health worker	0	0	0	0	0	1	1	0	1	0	3	1	Nasal spray	0	0	2	2	2	Yes
129	2020-07-05 14:20:34	2	0	3	0	Abu Dhabi	3	0	Semi government	0	1	0	0	0	0	0	0	0	0	0	0	0	0	0	0	0	0	0	Others	Others	0	0	0	0	0	0	0	0	0	0	0	0	None	0	0	0	0	0	No
130	2020-07-05 14:21:24	3	1	1	1	Abu Dhabi	2	6	Not working	0	1	0	1	0	1	3	3	0	0	3	3	3	3	3	3	3	2	3	Government website	A health worker	1	0	0	1	1	1	1	1	1	1	0	1	Orally	1	1	2	2	3	Yes
131	2020-07-05 14:22:57	3	1	1	0	Abu Dhabi	3	4	Not working	0	1	0	1	1	0	3	3	0	0	2	3	2	2	1	3	3	2	3	Television	A health worker	0	0	0	1	1	1	1	1	1	0	2	5	Injected	1	1	2	2	2	Yes
132	2020-07-05 14:25:51	3	0	1	1	Ras Al khaimah	3	3	Private	1	1	0	1	1	1	2	2	0	0	2	3	2	2	2	3	3	3	3	Television	A health worker	1	0	0	1	0	1	1	1	4	1	1	1	Orally	1	0	2	2	2	Yes
133	2020-07-05 14:26:11	3	1	1	1	Abu Dhabi	3	4	Not working	4	1	1	1	0	1	3	3	0	0	2	3	2	1	2	3	3	2	2	The internet in general	The internet	0	0	0	1	0	1	1	1	4	1	2	1	Orally	1	1	1	2	2	Yes
134	2020-07-05 14:27:53	2	1	1	1	Abu Dhabi	3	5	Government	2	1	1	1	1	1	2	2	0	1	3	1	1	1	1	2	3	2	3	Government website	A health worker	0	1	1	0	0	1	1	1	1	1	0	1	Injected	0	0	2	2	2	GotCovidElseYES
135	2020-07-05 14:29:08	3	1	1	0	Abu Dhabi	3	6	Government	3	1	0	1	1	1	3	3	0	0	3	3	2	2	2	2	3	3	3	News blogs	The internet	0	0	1	1	0	1	0	1	1	1	0	0	Injected	1	1	2	2	2	Yes
136	2020-07-05 14:29:12	1	0	2	0	Ajman	0	0	Self-employed	0	1	0	0	0	0	0	0	0	0	0	0	0	0	0	0	0	0	0	Others	Others	0	0	0	0	0	0	0	0	0	0	0	0	None	0	0	0	0	0	No
137	2020-07-05 14:29:46	1	0	2	0	Ajman	0	0	Self-employed	0	1	0	0	0	0	0	0	0	0	0	0	0	0	0	0	0	0	0	Others	Others	0	0	0	0	0	0	0	0	0	0	0	0	None	0	0	0	0	0	No
138	2020-07-05 14:29:57	1	0	2	0	Ajman	0	0	Self-employed	0	1	0	0	0	0	0	0	0	0	0	0	0	0	0	0	0	0	0	Others	Others	0	0	0	0	0	0	0	0	0	0	0	0	None	0	0	0	0	0	No
139	2020-07-05 14:30:56	3	1	1	0	Fujairah	3	10	Government	4	1	1	1	1	1	3	3	1	0	2	2	2	2	3	3	3	3	3	Radio	A health worker	1	0	1	1	0	1	1	1	1	1	2	1	Orally	1	1	2	2	2	Yes
140	2020-07-05 14:32:30	2	1	1	0	Abu Dhabi	3	4	Not working	1	1	0	1	1	0	1	3	0	0	3	2	3	2	3	3	3	2	3	The internet in general	The internet	1	1	0	1	0	1	1	1	1	0	3	3	None	1	1	2	2	2	Yes
141	2020-07-05 14:33:52	3	1	1	1	Abu Dhabi	2	3	Not working	0	1	1	1	1	1	3	3	0	0	2	3	2	2	2	2	2	2	3	The internet in general	The internet	0	0	0	1	1	0	0	0	1	0	2	2	Orally	0	0	2	2	2	Yes
142	2020-07-05 14:36:41	2	1	1	1	sharjah	3	0	Private	1	1	0	1	1	1	3	3	0	0	3	3	3	3	3	3	3	3	3	Television	The internet	0	0	0	1	0	1	1	1	1	1	1	1	Orally	1	1	3	2	2	Yes
143	2020-07-05 14:38:06	3	1	1	1	Abu Dhabi	3	4	Not working	0	1	1	1	0	1	3	3	0	0	3	3	3	2	2	3	3	3	3	The internet in general	The internet	0	0	0	1	0	0	1	1	1	1	1	1	Injected	0	0	2	2	3	Yes
144	2020-07-05 14:38:39	3	1	1	1	Abu Dhabi	3	3	Self-employed	1	1	0	1	0	0	3	3	0	1	3	3	3	2	2	2	2	3	2	Government website	The internet	0	0	1	0	0	0	0	0	2	1	1	1	None	0	0	2	2	2	No
145	2020-07-05 14:41:51	2	1	1	1	Abu Dhabi	4	6	Not working	1	1	0	1	1	1	3	3	1	0	3	3	3	2	3	3	2	3	3	Television	A health worker	1	0	0	1	1	1	1	1	1	1	3	0	Injected	1	1	3	3	3	Yes
146	2020-07-05 14:44:56	3	1	2	0	Abu Dhabi	3	3	Semi government	4	1	1	1	1	0	3	3	0	0	0	3	0	3	3	3	3	0	3	Government website	A health worker	1	0	0	1	0	1	1	1	1	0	3	0	Injected	1	1	2	2	3	Yes
147	2020-07-05 14:45:20	2	1	1	1	Abu Dhabi	3	5	Semi government	1	1	0	1	0	1	3	3	0	1	3	3	3	2	3	3	3	1	3	News blogs	A health worker	1	0	0	1	0	1	1	1	5	0	3	6	Nasal spray	1	1	3	3	3	Yes
148	2020-07-05 14:45:58	2	0	1	1	Abu Dhabi	3	3	Private	2	1	1	1	0	0	2	3	0	0	3	3	3	3	3	3	3	2	3	Television	The internet	0	0	0	1	0	1	1	1	3	1	1	1	Injected	1	1	3	3	3	Yes
149	2020-07-05 14:48:28	4	1	1	1	Dubai	3	4	Not working	3	1	0	1	1	1	2	3	0	0	3	2	2	2	2	3	2	2	3	Government website	The internet	1	0	0	1	0	1	1	1	1	1	1	1	Orally	0	0	2	2	2	Yes
150	2020-07-05 14:53:14	3	1	1	1	Abu Dhabi	3	4	Not working	3	1	1	0	1	0	2	3	1	0	3	3	3	2	0	0	1	1	0	The internet in general	A health worker	1	1	0	0	0	0	0	0	1	0	0	0	None	0	0	0	1	2	No
151	2020-07-05 14:54:07	4	1	1	1	Abu Dhabi	3	4	Private	2	1	1	1	0	1	3	3	0	0	3	3	2	2	2	3	2	2	3	The internet in general	The internet	1	0	0	1	0	1	1	1	1	0	3	1	Orally	1	1	3	3	3	Yes
152	2020-07-05 14:54:53	2	1	1	1	Abu Dhabi	3	5	Not working	0	1	0	1	1	0	3	3	0	0	1	3	1	2	2	3	3	3	3	The internet in general	A health worker	0	0	0	0	0	1	1	1	1	0	1	1	Injected	1	1	3	3	3	Yes
153	2020-07-05 14:54:56	2	1	1	0	Abu Dhabi	3	4	Not working	1	1	0	1	1	0	1	3	0	0	3	2	3	2	3	3	3	2	3	The internet in general	The internet	1	1	0	1	0	1	1	1	1	0	3	3	None	1	1	2	2	2	Yes
154	2020-07-05 14:56:23	2	1	1	1	Abu Dhabi	3	4	Private	1	1	0	1	1	1	3	3	0	0	3	3	2	2	2	3	2	3	3	Government website	The internet	0	0	0	1	0	1	0	0	1	1	0	1	Orally	1	1	2	3	3	Yes
155	2020-07-05 14:58:25	4	1	1	1	Abu Dhabi	4	8	Government	2	1	1	1	0	1	3	3	0	1	2	2	2	2	2	3	3	2	3	The internet in general	The internet	1	0	0	1	0	1	1	0	4	1	0	0	Orally	1	1	3	3	3	Yes
156	2020-07-05 15:01:18	1	1	1	1	Abu Dhabi	0	4	Not working	4	1	1	1	1	1	3	3	0	0	1	3	2	1	1	1	2	2	2	The internet in general	Others	0	0	0	1	0	1	0	1	4	1	0	0	Injected	1	0	2	2	2	Yes
157	2020-07-05 15:01:36	3	1	1	1	Abu Dhabi	3	6	Not working	1	1	0	1	0	1	3	3	0	0	1	0	0	3	0	3	2	2	3	Government website	A health worker	1	0	0	1	0	1	1	1	1	0	3	1	Injected	1	1	3	3	3	Yes
158	2020-07-05 15:01:49	2	1	1	1	Abu Dhabi	3	5	Government	2	1	1	1	0	1	3	3	1	0	3	3	3	2	3	3	3	1	3	The internet in general	A health worker	1	0	0	1	0	1	1	1	4	1	1	1	Nasal spray	1	1	3	3	3	Yes
159	2020-07-05 15:01:59	3	1	1	1	Abu Dhabi	3	8	Not working	0	1	1	1	1	1	3	3	0	0	2	3	1	2	3	3	3	3	3	The internet in general	The internet	0	0	0	1	0	1	1	1	2	0	3	2	Injected	1	1	3	3	3	Yes
160	2020-07-05 15:03:21	3	1	1	1	Abu Dhabi	3	4	Not working	0	1	1	1	0	1	3	3	0	0	1	3	3	2	2	3	3	2	3	Television	The internet	1	0	0	1	0	1	1	1	4	0	3	2	Injected	1	1	3	3	3	Yes
161	2020-07-05 15:05:21	4	1	1	1	Fujairah	1	2	Not working	1	1	1	0	0	0	3	3	1	0	1	1	2	2	0	0	1	1	0	The internet in general	A health worker	1	1	0	0	0	0	0	0	0	0	0	0	Orally	0	0	1	1	1	No
162	2020-07-05 15:06:06	2	1	1	0	Abu Dhabi	3	5	Government	2	1	1	1	1	0	2	2	1	0	2	2	2	2	2	2	2	2	2	Television	A health worker	1	1	1	1	1	0	1	0	4	1	2	1	Nasal spray	1	0	2	2	1	No
163	2020-07-05 15:07:50	4	1	1	0	Fujairah	3	4	Self-employed	3	1	1	1	1	1	2	3	0	0	3	3	2	2	2	3	3	3	3	The internet in general	A health worker	1	0	0	1	1	1	1	1	4	0	3	3	Injected	1	1	2	3	3	Yes
164	2020-07-05 15:12:43	3	0	1	1	Dubai	4	4	Private	4	1	0	1	1	1	2	2	1	1	3	3	3	0	0	3	3	0	0	The internet in general	A health worker	0	1	1	0	0	0	0	0	1	1	0	0	None	0	0	0	0	0	No
165	2020-07-05 15:21:25	2	1	1	1	Abu Dhabi	3	4	Not working	1	1	1	1	0	1	3	3	0	0	2	2	2	2	1	3	3	3	3	The internet in general	The internet	0	0	0	1	0	1	1	1	2	1	1	1	Orally	1	1	2	2	3	Yes
166	2020-07-05 15:21:45	2	0	1	1	Abu Dhabi	3	4	Self-employed	1	1	0	0	0	0	2	2	0	0	3	1	1	3	0	1	2	2	2	The internet in general	The internet	0	1	0	0	0	0	0	0	1	1	0	0	None	0	0	1	1	1	No
167	2020-07-05 15:23:12	3	1	1	0	Abu Dhabi	3	5	Not working	3	1	1	0	1	0	2	3	1	0	0	1	1	2	0	0	0	0	0	The internet in general	The internet	1	0	0	0	0	0	0	0	0	0	0	0	None	0	0	1	2	1	No
168	2020-07-05 15:23:50	4	0	1	1	Dubai	4	5	Private	2	1	1	1	1	1	3	3	0	0	3	3	3	2	2	3	3	3	3	Government website	The internet	1	0	0	1	0	0	1	0	2	0	0	0	Orally	0	1	3	2	3	Yes
169	2020-07-05 15:25:54	3	0	1	1	Abu Dhabi	3	4	Private	4	1	0	1	0	1	3	3	0	0	3	3	0	1	2	3	3	1	3	Government website	A health worker	0	0	0	1	0	1	1	1	1	0	3	2	None	1	1	3	2	3	GotCovidElseYES
170	2020-07-05 15:29:45	2	0	1	1	Dubai	4	4	Private	2	1	1	1	0	1	3	3	0	0	3	3	0	2	2	3	2	2	3	News papers	Others	0	0	0	1	0	1	1	1	5	1	2	1	Orally	0	0	2	2	2	Yes
171	2020-07-05 15:30:00	4	1	1	1	Abu Dhabi	3	5	Government	2	1	1	0	0	0	3	3	1	1	3	3	3	0	0	0	3	3	0	The internet in general	A health worker	0	1	1	0	0	0	0	0	1	0	0	0	None	0	0	0	1	0	No
172	2020-07-05 15:32:30	2	0	3	0	Abu Dhabi	3	0	Semi government	0	1	0	0	0	0	0	0	0	0	0	0	0	0	0	0	0	0	0	Others	Others	0	0	0	0	0	0	0	0	0	0	0	0	None	0	0	0	0	0	No
173	2020-07-05 15:34:07	4	1	1	1	Abu Dhabi	3	10	Not working	3	1	1	0	1	0	3	3	1	1	3	3	3	3	2	1	1	0	1	Government website	A health worker	1	1	1	0	0	0	0	0	1	1	0	0	None	0	0	2	2	2	No
174	2020-07-05 15:35:21	2	0	1	1	Abu Dhabi	3	4	Private	2	1	0	1	0	1	2	3	0	0	3	3	2	3	3	3	2	1	3	Government website	A health worker	0	0	0	1	0	1	1	1	5	0	3	2	Injected	1	1	2	3	3	Yes
175	2020-07-05 15:35:24	2	1	1	1	Dubai	3	4	Not working	1	1	1	0	1	1	3	3	1	1	3	3	3	2	1	2	2	2	2	The internet in general	The internet	1	0	0	0	0	0	0	0	0	0	0	0	None	0	0	0	0	0	No
176	2020-07-05 15:37:33	2	1	3	1	Abu Dhabi	4	7	Government	2	1	1	1	1	1	3	3	0	0	2	3	3	2	2	3	3	3	3	The internet in general	A health worker	0	0	0	0	0	1	1	1	1	0	2	1	Injected	1	1	3	3	3	Yes
177	2020-07-05 15:43:20	4	0	1	1	Abu Dhabi	3	4	Private	2	1	1	1	1	1	3	3	0	0	3	3	3	2	2	3	1	2	3	Government website	A health worker	1	0	0	0	1	1	1	1	5	0	3	6	Injected	0	1	3	2	0	Yes
178	2020-07-05 15:44:19	2	1	1	1	Fujairah	3	4	Government	1	1	0	1	1	1	3	3	0	0	3	3	3	2	2	3	3	3	3	The internet in general	The internet	0	0	0	0	0	1	1	1	4	1	3	2	Orally	1	1	2	2	2	Yes
179	2020-07-05 15:44:35	4	1	1	1	Abu Dhabi	3	6	Not working	1	1	1	1	1	1	3	3	0	0	2	2	1	3	3	3	3	2	3	Government website	A health worker	0	0	0	1	0	1	1	1	1	1	0	0	Orally	1	1	2	2	3	Yes
180	2020-07-05 15:46:48	2	1	3	1	Abu Dhabi	3	5	Not working	1	1	0	1	1	1	3	3	0	1	2	3	2	1	3	3	3	3	3	Government website	The internet	0	0	0	1	0	1	1	1	2	0	3	2	Injected	1	1	3	3	3	Yes
181	2020-07-05 15:53:16	4	1	1	1	Fujairah	3	4	Government	1	1	0	1	0	1	3	3	0	0	3	3	1	3	3	3	3	3	3	Television	The internet	1	0	0	1	1	1	1	1	4	1	1	1	Injected	1	1	2	2	3	Yes
182	2020-07-05 16:04:03	4	1	1	1	Abu Dhabi	3	5	Semi government	2	1	1	1	1	1	3	3	0	1	3	3	2	3	3	3	2	2	3	Government website	A health worker	1	0	0	1	0	1	1	1	5	0	3	3	Injected	1	1	3	2	0	Yes
183	2020-07-05 16:07:59	3	1	1	1	Fujairah	3	4	Government	1	1	0	1	0	1	3	3	1	0	3	3	3	3	3	3	3	3	3	Television	A health worker	1	0	0	1	0	1	1	1	5	1	3	1	Injected	1	1	2	2	2	Yes
184	2020-07-05 16:11:17	3	1	2	1	Abu Dhabi	1	1	Not working	1	1	1	1	1	1	2	3	0	0	0	3	3	3	3	3	3	3	3	Government website	A health worker	1	0	0	1	0	1	1	1	5	0	3	3	Injected	1	1	3	3	3	Yes
185	2020-07-05 16:15:12	1	1	3	1	Abu Dhabi	3	6	Not working	0	1	0	1	0	1	2	3	0	0	0	3	0	3	2	3	3	1	3	Government website	Others	1	0	0	0	0	0	0	0	0	0	0	0	None	0	0	0	0	0	No
186	2020-07-05 16:17:42	3	1	2	0	Fujairah	3	7	Government	3	1	0	1	1	0	3	3	0	0	0	1	2	3	3	3	2	2	2	Government website	The internet	1	0	0	0	0	0	0	0	1	1	1	1	Orally	1	1	2	2	2	No
187	2020-07-05 16:22:13	4	1	1	1	sharjah	3	0	Not working	0	1	0	1	1	1	3	3	0	0	0	3	3	2	2	3	3	3	3	Television	A health worker	0	0	0	1	0	1	1	1	1	1	1	1	Orally	1	1	2	2	2	Yes
188	2020-07-05 16:45:04	3	0	1	1	Abu Dhabi	4	3	Private	2	1	1	1	0	1	3	3	0	0	2	3	3	3	3	3	3	1	3	Government website	A health worker	1	0	0	1	0	1	1	1	5	0	3	1	Injected	1	1	2	3	3	Yes
189	2020-07-05 16:47:06	2	0	3	1	Abu Dhabi	3	9	Private	1	1	1	1	0	1	3	3	1	0	3	3	2	1	2	3	3	2	3	The internet in general	The internet	0	0	0	1	0	1	1	1	2	0	2	1	Orally	0	0	2	2	3	No
190	2020-07-05 16:51:31	4	0	1	1	sharjah	4	6	Private	4	1	1	1	1	0	3	3	0	0	1	3	1	1	2	2	2	2	3	Government website	A health worker	0	0	0	1	0	1	1	1	3	1	1	2	Injected	0	1	2	2	3	Yes
191	2020-07-05 16:59:08	3	1	1	1	Abu Dhabi	4	4	Government	4	1	1	1	1	1	3	3	0	1	1	3	3	3	3	2	3	2	2	News blogs	The internet	1	0	1	1	0	1	1	1	4	1	2	5	Orally	0	0	2	2	2	Yes
192	2020-07-05 17:02:06	4	1	1	1	sharjah	4	5	Private	2	1	1	1	0	1	2	3	0	0	3	3	3	1	2	3	2	2	3	Government website	The internet	0	0	0	1	0	1	1	1	2	1	1	1	None	0	1	2	2	2	Yes
193	2020-07-05 17:13:23	2	1	1	1	Abu Dhabi	3	6	Not working	1	1	0	1	0	1	3	3	0	1	3	3	3	3	3	2	2	2	2	The internet in general	The internet	0	0	0	1	0	1	1	1	4	1	2	2	Nasal spray	1	1	2	2	2	Yes
194	2020-07-05 17:32:37	1	0	3	1	Abu Dhabi	3	7	Private	3	1	0	1	1	1	3	3	0	1	2	2	2	3	3	3	2	3	3	The internet in general	The internet	0	0	0	1	0	1	1	1	1	0	3	6	Orally	1	1	3	3	3	Yes
195	2020-07-05 17:33:51	2	1	1	1	Abu Dhabi	1	4	Government	2	1	1	1	1	1	2	3	1	0	1	1	3	2	3	3	3	1	3	The internet in general	The internet	0	0	0	1	0	1	1	1	4	1	1	1	Injected	1	1	2	2	3	Yes
196	2020-07-05 17:33:52	1	1	3	1	Abu Dhabi	3	11	Not working	0	1	0	1	1	1	3	3	0	1	2	3	2	2	2	3	2	1	3	Television	Family OR relative	0	0	0	1	0	1	0	0	1	0	1	1	Orally	1	0	2	2	2	Yes
197	2020-07-05 17:43:44	2	1	1	1	Abu Dhabi	3	5	Private	2	1	1	1	0	1	3	3	0	0	2	3	3	3	3	3	3	2	3	Government website	A health worker	0	0	0	1	0	1	1	1	1	0	3	3	Orally	1	1	2	3	2	Yes
198	2020-07-05 17:47:46	2	1	1	0	Ajman	2	4	Private	2	1	1	1	1	0	3	3	1	0	3	0	3	2	2	2	2	2	3	The internet in general	The internet	1	0	0	0	0	0	0	0	0	1	2	1	Injected	1	0	2	2	2	No
199	2020-07-05 17:48:50	3	1	1	1	Abu Dhabi	3	4	Private	2	1	0	1	1	1	2	2	0	0	2	3	2	2	2	2	2	2	2	The internet in general	The internet	0	0	0	0	0	0	0	0	1	1	0	0	None	0	0	2	2	2	No
200	2020-07-05 17:52:33	2	1	1	1	Abu Dhabi	3	4	Private	1	1	0	1	0	0	3	3	1	0	3	3	1	2	1	3	3	2	2	Government website	The internet	0	0	0	0	0	0	1	1	4	1	1	1	Orally	1	0	1	3	3	No
201	2020-07-05 17:54:47	2	1	1	1	Abu Dhabi	4	5	Not working	1	1	0	1	0	1	3	3	0	0	1	3	3	1	3	3	3	0	3	Government website	The internet	0	0	0	1	0	1	1	1	5	0	3	6	None	1	1	3	3	3	Yes
202	2020-07-05 17:55:33	3	1	1	1	Abu Dhabi	3	5	Not working	0	1	1	1	0	1	3	3	0	0	0	2	2	2	3	3	3	1	3	The internet in general	The internet	0	0	0	1	0	1	1	1	4	1	2	1	Injected	1	1	3	3	3	Yes
203	2020-07-05 18:02:29	3	1	1	1	Abu Dhabi	3	3	Self-employed	1	1	0	1	0	0	3	3	0	1	3	3	3	2	2	2	2	3	2	Government website	The internet	0	0	1	0	0	0	0	0	2	1	1	1	None	0	0	2	2	2	No
204	2020-07-05 18:03:17	2	1	1	1	Abu Dhabi	4	4	Government	2	1	1	1	0	1	3	3	0	0	3	2	1	2	3	3	3	3	3	Government website	A health worker	1	0	0	1	0	1	1	1	1	0	1	1	Injected	1	1	3	3	3	Yes
205	2020-07-05 18:04:15	2	1	2	1	Dubai	3	2	Government	1	1	1	1	1	1	2	2	0	0	3	2	2	1	2	2	3	2	2	News blogs	The internet	0	0	0	0	0	0	1	1	2	1	1	1	Orally	1	1	2	2	2	Yes
206	2020-07-05 18:08:16	3	1	1	1	Abu Dhabi	3	4	Government	2	1	1	1	1	1	3	3	0	1	1	3	0	3	3	3	3	2	3	Government website	A health worker	1	0	0	1	0	1	1	1	5	0	2	6	Orally	1	1	3	3	3	Yes
207	2020-07-05 18:09:53	1	1	3	1	Abu Dhabi	3	6	Not working	1	1	1	1	0	1	2	3	0	0	3	3	1	1	1	1	1	0	1	News blogs	The internet	0	0	0	1	0	0	1	1	3	1	1	1	None	0	0	1	3	2	Yes
208	2020-07-05 18:13:16	2	1	1	0	Abu Dhabi	2	6	Not working	0	1	0	0	1	1	3	3	0	0	2	0	1	3	3	3	3	2	3	Government website	A health worker	0	0	0	1	0	1	1	1	2	0	3	3	Injected	1	1	2	2	3	Yes
209	2020-07-05 18:19:01	4	1	1	1	Abu Dhabi	2	5	Not working	0	1	0	1	0	0	3	3	0	0	1	2	1	3	0	2	3	3	3	Government website	The internet	0	0	0	0	0	0	0	0	1	1	2	0	None	0	0	2	2	3	Yes
210	2020-07-05 18:25:02	3	1	1	1	sharjah	2	5	Private	1	1	1	1	0	1	2	3	1	0	2	2	0	1	1	3	2	1	3	The internet in general	The internet	0	0	0	1	0	1	1	1	4	0	2	5	Nasal spray	1	1	2	2	2	Yes
211	2020-07-05 18:25:56	2	0	1	1	Abu Dhabi	3	4	Government	2	1	0	1	0	1	3	3	0	1	3	3	1	3	3	3	3	3	3	Government website	A health worker	0	0	1	1	0	1	1	1	2	1	1	1	Injected	1	0	2	2	3	Yes
212	2020-07-05 18:26:48	4	0	1	1	Abu Dhabi	3	5	Semi government	3	1	0	1	0	0	2	3	0	0	0	2	2	3	3	2	3	3	2	The internet in general	A health worker	0	0	0	1	0	1	1	1	5	1	3	1	Injected	0	0	2	2	2	Yes
213	2020-07-05 18:27:56	3	1	1	1	Abu Dhabi	3	3	Private	0	1	1	0	0	0	3	3	1	1	3	3	3	2	1	0	2	2	0	The internet in general	Others	1	1	1	1	0	0	0	0	0	0	0	0	None	0	0	2	3	3	No
214	2020-07-05 18:31:01	2	1	1	1	Abu Dhabi	3	5	Not working	3	1	0	0	1	0	3	3	1	0	3	3	3	2	1	0	3	0	1	News blogs	A health worker	0	0	0	0	0	0	1	1	4	0	2	3	Orally	0	0	2	2	2	Yes
215	2020-07-05 18:32:07	3	1	1	1	Abu Dhabi	0	6	Not working	0	1	0	1	0	0	3	3	0	0	3	3	2	1	3	3	3	3	3	The internet in general	Family OR relative	1	0	0	1	0	1	1	1	1	1	2	0	Injected	1	1	3	3	3	Yes
216	2020-07-05 18:35:02	2	1	1	1	Abu Dhabi	1	0	Not working	0	1	0	1	1	0	2	3	0	0	3	3	3	2	2	3	3	3	2	Government website	A health worker	0	0	0	0	0	0	0	0	0	1	0	0	None	1	1	1	1	2	No
217	2020-07-05 18:38:31	4	1	1	1	Abu Dhabi	2	7	Not working	1	1	1	0	0	1	3	3	0	0	1	3	2	2	2	2	3	2	3	Government website	A health worker	0	0	1	1	0	1	1	1	1	1	2	2	None	1	1	2	2	3	GotCovidElseYES
218	2020-07-05 18:39:32	3	1	1	1	Abu Dhabi	2	3	Not working	0	1	1	1	1	1	3	3	0	0	2	3	2	2	2	2	2	2	3	The internet in general	The internet	0	0	0	1	1	0	0	0	1	0	2	2	Orally	0	0	2	2	2	Yes
219	2020-07-05 18:39:53	2	1	3	1	Abu Dhabi	3	5	Private	1	1	0	0	1	1	3	3	0	0	3	3	3	3	2	3	3	3	3	The internet in general	A health worker	1	1	1	1	0	1	1	1	2	1	1	1	Nasal spray	0	0	1	1	2	Yes
220	2020-07-05 18:40:55	1	1	3	1	Abu Dhabi	3	5	Not working	1	1	1	1	1	1	3	3	1	0	2	3	3	3	3	2	2	2	2	Government website	A health worker	0	0	0	1	1	1	0	0	4	1	1	2	None	1	1	3	2	2	Yes
221	2020-07-05 18:42:59	2	1	1	1	Abu Dhabi	1	5	Not working	2	1	0	1	0	1	3	3	0	0	3	3	3	2	2	3	2	2	3	Government website	The internet	0	0	0	1	0	1	1	1	4	0	3	1	Orally	1	1	3	3	3	Yes
222	2020-07-05 18:50:36	3	1	1	1	Abu Dhabi	3	4	Not working	2	1	1	1	0	1	3	3	0	0	3	3	3	3	3	3	3	3	3	The internet in general	The internet	0	0	0	1	0	1	1	1	4	0	3	2	Injected	1	1	2	3	3	Yes
223	2020-07-05 18:51:18	3	1	1	1	Abu Dhabi	3	6	Government	4	1	1	0	0	1	3	3	0	0	3	3	3	3	3	3	3	3	3	Government website	A health worker	1	0	0	1	0	1	0	0	1	1	3	0	Orally	1	1	3	2	3	No
224	2020-07-05 18:58:52	3	1	1	1	Abu Dhabi	1	3	Not working	3	1	0	1	0	1	3	3	0	0	2	3	2	2	3	3	3	3	3	The internet in general	A health worker	0	0	0	1	0	1	1	1	3	0	3	4	Injected	0	1	3	3	3	Yes
225	2020-07-05 18:58:59	4	1	1	1	sharjah	2	4	Not working	0	1	0	0	1	0	3	3	1	1	3	3	3	1	1	1	1	3	1	The internet in general	A health worker	0	0	1	0	0	0	0	0	0	1	0	0	None	0	0	2	2	2	No
226	2020-07-05 19:09:47	2	0	1	1	Abu Dhabi	3	2	Not working	1	1	1	1	0	1	3	3	0	0	3	3	3	1	2	3	2	2	3	The internet in general	A health worker	0	0	0	0	0	0	0	0	1	1	0	0	Orally	0	0	2	2	2	No
227	2020-07-05 19:09:56	1	0	2	0	Ajman	0	0	Self-employed	0	1	0	0	0	0	0	0	0	0	0	0	0	0	0	0	0	0	0	Others	Others	0	0	0	0	0	0	0	0	0	0	0	0	None	0	0	0	0	0	No
228	2020-07-05 19:24:26	3	1	1	1	sharjah	2	8	Not working	2	1	1	1	1	1	3	3	0	0	3	3	3	3	3	3	3	3	3	The internet in general	The internet	0	1	0	1	0	1	1	1	1	1	2	1	Orally	1	1	2	2	2	Yes
229	2020-07-05 19:24:33	3	1	1	1	Abu Dhabi	3	4	Not working	0	1	1	1	0	1	3	3	0	0	3	3	3	3	2	3	3	3	3	The internet in general	The internet	1	0	0	0	0	1	1	1	4	1	1	1	None	1	1	3	3	0	Yes
230	2020-07-05 19:29:04	3	1	1	1	Abu Dhabi	3	5	Private	4	1	0	1	1	1	3	3	0	1	2	1	1	1	1	3	3	2	3	The internet in general	The internet	0	1	0	0	0	0	1	0	4	1	1	1	None	1	1	2	2	2	Yes
231	2020-07-05 19:29:14	1	0	3	1	Abu Dhabi	3	5	Private	1	1	1	1	0	0	3	3	0	0	2	3	3	2	3	3	3	3	3	The internet in general	Family OR relative	0	1	0	1	0	1	1	1	5	1	3	6	None	0	1	3	3	3	Yes
232	2020-07-05 19:37:17	3	1	1	1	Abu Dhabi	1	4	Government	1	1	1	1	1	1	3	3	0	0	3	3	3	3	3	3	3	3	3	The internet in general	The internet	1	1	1	1	1	1	1	1	4	1	2	1	Injected	1	1	3	3	3	Yes
233	2020-07-05 19:40:18	3	1	1	1	Abu Dhabi	3	4	Private	1	1	1	1	1	1	2	3	0	0	2	3	2	2	3	3	3	2	3	News papers	A health worker	1	0	1	0	0	1	1	1	1	1	2	1	Orally	1	1	3	3	3	Yes
234	2020-07-05 19:42:42	4	0	1	1	Umm al Quwain	3	1	Private	2	1	1	0	1	0	2	1	1	1	3	3	3	0	0	0	1	0	0	The internet in general	The internet	0	1	0	0	0	0	0	0	0	1	0	0	None	0	0	0	3	3	No
235	2020-07-05 19:53:47	2	1	1	1	Abu Dhabi	2	4	Not working	1	1	1	1	0	1	3	3	0	0	3	1	1	2	1	3	3	2	3	Government website	A health worker	0	0	0	1	0	1	1	1	4	1	1	1	Orally	0	0	2	2	2	Yes
236	2020-07-05 19:54:43	3	1	1	1	Abu Dhabi	4	5	Private	2	1	0	1	1	1	3	3	0	0	3	3	3	1	2	3	3	3	3	Government website	A health worker	0	0	0	1	1	1	1	1	2	0	3	1	Orally	1	1	3	2	3	Yes
237	2020-07-05 19:57:28	4	1	1	1	Dubai	2	4	Not working	4	1	1	1	1	1	3	3	0	0	2	3	3	3	2	3	3	3	3	The internet in general	A health worker	1	0	0	1	0	1	1	1	1	0	1	1	None	1	1	2	2	2	No
238	2020-07-05 20:15:48	2	1	1	1	Abu Dhabi	3	5	Not working	0	1	1	1	0	1	3	3	0	0	3	3	2	1	2	3	2	2	3	Government website	A health worker	0	0	0	1	0	0	0	1	1	1	2	1	Orally	1	1	3	2	3	Yes
239	2020-07-05 20:17:26	3	0	1	1	Abu Dhabi	3	4	Private	4	1	1	1	0	1	3	3	0	0	3	3	2	3	3	3	3	3	3	The internet in general	A health worker	1	0	0	1	1	1	1	1	3	0	2	5	Injected	1	1	3	3	3	Yes
240	2020-07-05 20:19:06	2	1	1	0	Abu Dhabi	3	11	Government	3	1	0	1	0	1	2	3	1	0	3	3	2	1	2	2	3	3	3	Government website	Family OR relative	0	0	0	1	1	1	1	1	4	1	2	1	Injected	1	1	2	2	2	No
241	2020-07-05 20:23:19	4	1	1	1	Abu Dhabi	4	5	Not working	0	1	1	1	1	0	3	3	0	0	3	1	2	2	2	2	2	2	3	The internet in general	A health worker	0	0	0	1	0	1	1	1	4	0	1	1	Orally	0	0	2	1	2	Yes
242	2020-07-05 20:23:24	4	0	1	1	Ras Al khaimah	2	5	Private	2	1	1	0	1	1	2	2	1	0	1	1	1	1	1	1	3	1	1	Government website	A health worker	0	0	0	0	0	0	1	0	1	0	0	0	None	0	1	1	1	1	Yes
243	2020-07-05 20:28:00	2	1	1	1	Abu Dhabi	1	4	Private	2	1	0	1	1	1	3	3	0	0	3	1	1	3	2	3	3	3	3	Government website	A health worker	0	0	0	1	0	1	1	1	4	0	3	2	None	1	1	2	2	2	Yes
244	2020-07-05 20:40:48	4	1	1	1	sharjah	4	6	Self-employed	4	1	1	0	1	1	2	2	0	0	2	3	1	2	2	3	2	1	2	The internet in general	The internet	0	0	0	0	0	0	0	0	5	0	2	0	None	1	1	3	3	2	No
245	2020-07-05 20:41:18	4	1	1	1	Abu Dhabi	3	4	Not working	4	1	0	1	0	1	3	3	0	1	0	1	1	3	3	3	3	3	3	Television	A health worker	0	0	0	1	0	0	1	1	4	0	3	2	None	1	1	3	3	3	Yes
246	2020-07-05 20:54:23	1	1	3	1	Abu Dhabi	3	6	Not working	1	1	1	1	0	1	2	3	0	0	3	3	1	1	1	1	1	0	1	News blogs	The internet	0	0	0	1	0	0	1	1	3	1	1	1	None	0	0	1	3	2	Yes
247	2020-07-05 20:54:56	2	0	3	1	Abu Dhabi	3	6	Private	1	1	1	0	1	1	3	3	0	0	1	3	2	3	3	3	3	3	3	Government website	A health worker	1	0	0	1	0	1	1	1	5	0	3	6	Injected	1	1	3	3	3	Yes
248	2020-07-05 21:01:15	3	1	1	1	Abu Dhabi	4	5	Government	2	1	1	1	1	1	2	3	0	0	2	3	2	3	3	3	3	2	3	The internet in general	The internet	1	1	0	1	0	1	1	1	3	0	2	3	Orally	1	1	2	2	2	Yes
249	2020-07-05 21:01:34	3	0	3	0	Abu Dhabi	1	7	Government	2	1	1	1	0	1	3	3	0	0	2	3	3	2	3	3	3	3	3	The internet in general	The internet	1	0	0	1	0	1	1	1	4	0	3	3	Injected	1	1	3	3	3	Yes
250	2020-07-05 21:09:40	1	1	3	1	Abu Dhabi	3	2	Semi government	2	1	0	1	1	1	3	3	0	0	2	2	2	2	2	3	3	1	3	The internet in general	The internet	1	0	0	0	0	1	0	1	4	0	3	5	Injected	0	0	2	1	2	Yes
251	2020-07-05 21:12:57	1	0	3	1	Abu Dhabi	1	0	Not working	0	1	0	0	1	0	2	2	0	0	2	2	1	1	2	2	2	2	2	Others	Others	0	0	0	0	0	0	0	0	0	0	0	0	None	0	0	0	0	0	No
252	2020-07-05 21:14:35	2	1	1	0	Abu Dhabi	3	5	Not working	2	1	0	1	1	1	3	3	0	1	3	3	3	3	3	3	3	3	3	News papers	A health worker	1	0	0	1	0	1	0	0	5	1	1	3	Injected	1	1	1	1	3	Yes
253	2020-07-05 21:38:42	1	0	3	1	Abu Dhabi	1	8	Semi government	1	1	0	0	1	1	3	3	0	0	3	3	3	2	2	2	2	1	1	Government website	The internet	1	1	0	0	1	1	0	0	1	1	0	1	Orally	0	0	1	1	1	No
254	2020-07-05 21:39:23	3	1	1	1	Abu Dhabi	4	5	Not working	0	1	1	0	1	0	2	3	1	0	0	3	0	0	0	1	1	3	1	The internet in general	A health worker	0	0	0	0	0	0	0	0	1	0	0	0	None	0	0	1	2	1	No
255	2020-07-05 21:53:57	2	1	1	1	Abu Dhabi	3	6	Private	1	1	0	0	0	1	3	3	0	0	1	1	1	3	1	2	2	1	2	News papers	The internet	1	0	0	0	0	0	0	0	1	0	0	0	None	0	0	1	1	2	No
256	2020-07-05 22:02:28	3	1	1	1	Abu Dhabi	3	6	Private	2	1	1	1	1	0	2	3	1	0	3	3	0	3	2	2	2	2	2	Government website	The internet	0	1	0	0	0	0	1	0	1	0	2	1	Injected	0	0	2	2	2	No
257	2020-07-05 22:11:51	2	1	1	1	Abu Dhabi	2	0	Not working	1	1	1	1	0	1	3	3	0	0	2	3	2	3	3	3	3	2	3	Government website	The internet	1	1	0	1	0	1	1	1	1	0	2	0	Injected	1	1	3	3	3	Yes
258	2020-07-05 22:12:49	3	1	2	1	Abu Dhabi	4	3	Private	1	1	1	1	0	1	3	3	1	1	3	3	3	1	1	1	2	1	1	The internet in general	The internet	0	1	1	1	0	0	1	1	1	1	0	0	Nasal spray	1	1	1	1	1	Yes
259	2020-07-05 22:17:04	1	1	3	1	Abu Dhabi	1	6	Not working	0	1	0	1	1	1	3	3	0	0	0	2	2	1	3	3	1	2	3	The internet in general	The internet	0	1	0	1	0	1	1	1	3	0	2	3	Injected	1	1	2	2	3	Yes
260	2020-07-05 22:26:09	3	1	1	1	Abu Dhabi	3	3	Not working	0	1	1	1	0	1	3	3	1	0	3	3	3	3	2	3	3	3	3	The internet in general	The internet	0	0	0	1	0	1	0	0	1	1	0	0	Injected	1	0	1	3	2	Yes
261	2020-07-05 22:32:10	2	0	1	1	Abu Dhabi	3	2	Semi government	2	1	1	1	1	1	3	3	0	0	3	3	3	3	3	3	3	3	3	The internet in general	The internet	1	0	0	1	0	1	0	1	4	0	2	1	Orally	1	0	2	2	2	Yes
262	2020-07-05 22:34:41	3	1	1	1	Abu Dhabi	3	4	Private	1	1	0	1	0	1	3	3	0	0	3	3	3	2	3	3	3	3	3	Government website	A health worker	1	0	0	1	0	1	1	1	1	1	1	1	Orally	1	1	3	3	3	Yes
263	2020-07-05 22:35:56	4	0	1	1	sharjah	3	4	Private	4	1	0	1	1	1	3	3	0	0	1	2	0	2	2	3	1	1	3	Government website	The internet	0	0	0	1	0	1	1	1	5	0	3	6	None	1	1	3	3	3	Yes
264	2020-07-05 22:44:47	2	0	3	1	Abu Dhabi	3	9	Private	1	1	1	1	0	1	3	3	1	0	3	3	2	1	2	3	3	2	3	The internet in general	The internet	0	0	0	1	0	1	1	1	2	0	2	1	Orally	0	0	2	2	3	No
265	2020-07-05 22:47:19	2	1	1	1	Abu Dhabi	3	3	Semi government	1	1	1	1	1	0	3	3	0	0	3	2	1	2	2	2	3	2	3	The internet in general	The internet	1	0	0	1	1	1	1	0	4	1	1	1	Injected	1	1	2	2	1	No
266	2020-07-05 23:11:21	3	1	1	1	Abu Dhabi	3	6	Private	2	1	1	1	1	1	3	3	0	0	1	2	2	0	2	3	3	2	3	The internet in general	The internet	1	0	0	1	0	1	1	1	2	1	3	5	Injected	0	1	3	3	3	Yes
267	2020-07-05 23:15:37	3	0	1	0	Umm al Quwain	3	7	Government	4	1	0	1	1	0	3	3	0	0	2	3	2	2	2	2	3	3	3	Television	A health worker	0	0	0	1	0	1	1	1	1	0	2	1	Injected	1	0	2	2	2	Yes
268	2020-07-05 23:16:08	1	0	3	1	Abu Dhabi	3	7	Private	1	1	0	1	1	1	3	3	0	0	3	2	0	3	3	3	3	1	3	The internet in general	A health worker	1	0	0	0	0	1	1	1	4	0	2	1	Injected	1	1	2	2	3	Yes
269	2020-07-05 23:29:28	3	1	1	1	Abu Dhabi	2	4	Not working	4	1	1	1	0	1	3	3	0	0	0	2	2	3	2	3	3	3	3	News blogs	The internet	0	0	0	1	0	1	1	1	5	0	3	6	Injected	0	0	2	2	3	Yes
270	2020-07-05 23:30:06	3	1	1	1	Abu Dhabi	3	6	Government	4	1	1	0	0	1	3	3	0	0	3	3	3	3	3	3	3	3	3	Government website	A health worker	1	0	0	1	0	1	0	0	1	1	3	0	Orally	1	1	3	2	3	No
271	2020-07-05 23:32:37	3	1	1	1	Dubai	2	6	Not working	4	1	1	1	1	1	3	3	0	0	3	3	3	2	2	2	3	3	2	Government website	The internet	1	0	0	0	0	0	0	0	3	1	0	1	None	0	0	2	3	3	No
272	2020-07-05 23:32:59	2	1	1	1	Ajman	3	4	Not working	2	1	1	1	0	1	3	3	1	0	3	2	1	2	3	3	3	3	3	The internet in general	A health worker	0	0	0	1	0	1	1	0	1	0	2	1	Injected	1	1	2	2	2	GotCovidElseYES
273	2020-07-05 23:33:15	2	1	1	1	Abu Dhabi	3	4	Private	1	1	1	1	1	1	2	3	0	0	3	3	3	2	1	3	3	3	2	The internet in general	The internet	1	1	0	1	0	1	0	0	1	1	0	0	Injected	0	0	1	1	1	No
274	2020-07-05 23:34:14	4	1	1	1	Abu Dhabi	3	6	Not working	1	1	1	1	1	1	3	3	0	0	2	2	1	3	3	3	3	2	3	Government website	A health worker	0	0	0	1	0	1	1	1	1	1	0	0	Orally	1	1	2	2	3	Yes
275	2020-07-05 23:54:37	3	1	1	1	Abu Dhabi	1	3	Not working	3	1	0	1	0	1	3	3	0	0	2	3	2	2	3	3	3	3	3	The internet in general	A health worker	0	0	0	1	0	1	1	1	3	0	3	4	Injected	0	1	3	3	3	Yes
276	2020-07-05 23:57:03	1	1	3	1	Abu Dhabi	3	5	Not working	1	1	1	1	1	1	3	2	0	1	2	1	0	0	2	2	2	3	1	The internet in general	A health worker	1	0	1	0	1	0	0	1	2	0	2	3	Nasal spray	0	1	1	0	1	Yes
277	2020-07-06 00:07:10	2	1	1	1	Fujairah	3	4	Not working	0	1	0	1	0	1	3	3	1	0	0	3	3	2	3	3	3	1	3	Government website	A health worker	0	0	0	0	1	0	1	1	4	0	2	2	Orally	1	1	2	2	3	Yes
278	2020-07-06 00:11:10	3	1	1	1	Abu Dhabi	0	6	Not working	0	1	0	1	0	0	3	3	0	0	3	3	2	1	3	3	3	3	3	The internet in general	Family OR relative	1	0	0	1	0	1	1	1	1	1	2	0	Injected	1	1	3	3	3	Yes
279	2020-07-06 00:38:02	3	0	1	1	Abu Dhabi	4	4	Government	3	1	1	1	0	0	3	3	1	1	3	3	3	2	2	3	3	3	2	The internet in general	Others	1	1	1	1	0	0	1	1	5	0	2	6	Injected	0	1	2	3	3	No
280	2020-07-06 00:46:55	2	1	1	1	Abu Dhabi	4	2	Private	2	1	1	1	0	1	3	3	0	0	3	3	3	2	2	3	3	3	3	The internet in general	A health worker	0	0	0	1	0	1	1	1	4	0	3	1	Injected	1	1	3	3	3	Yes
281	2020-07-06 01:11:11	3	1	1	1	Abu Dhabi	2	4	Not working	4	1	1	1	0	1	3	3	0	0	0	2	2	3	2	3	3	3	3	News blogs	The internet	0	0	0	1	0	1	1	1	5	0	3	6	Injected	0	0	2	2	3	Yes
282	2020-07-06 02:03:43	1	1	3	1	Abu Dhabi	3	6	Not working	1	1	1	1	1	1	0	0	0	0	1	3	3	2	2	2	3	2	2	The internet in general	A health worker	0	0	0	1	0	1	0	0	1	0	1	3	Orally	1	1	2	2	2	No
283	2020-07-06 06:51:19	2	0	1	1	Abu Dhabi	3	4	Private	2	1	0	1	0	1	2	3	0	0	3	3	2	3	3	3	2	1	3	Government website	A health worker	0	0	0	1	0	1	1	1	5	0	3	2	Injected	1	1	2	3	3	Yes
284	2020-07-06 07:30:43	4	0	1	1	sharjah	3	4	Private	4	1	0	1	1	1	3	3	0	0	1	2	0	2	2	3	1	1	3	Government website	The internet	0	0	0	1	0	1	1	1	5	0	3	6	None	1	1	3	3	3	Yes
285	2020-07-06 08:20:11	4	1	1	1	Abu Dhabi	3	5	Not working	0	1	0	1	0	1	3	3	0	0	3	3	3	3	3	3	3	3	3	Government website	A health worker	0	0	0	1	0	1	1	1	1	1	1	1	Injected	1	1	3	3	3	Yes
286	2020-07-06 08:34:01	1	1	3	1	Abu Dhabi	3	5	Private	1	1	1	0	1	0	3	3	1	1	2	1	1	3	0	0	2	0	0	The internet in general	A health worker	0	1	0	0	0	0	0	0	1	0	0	2	Injected	0	0	0	0	0	No
287	2020-07-06 08:57:47	1	1	3	1	Abu Dhabi	3	5	Private	1	1	1	0	1	0	3	3	1	1	2	1	1	3	0	0	2	0	0	The internet in general	A health worker	0	1	0	0	0	0	0	0	1	0	0	2	Injected	0	0	0	0	0	No
288	2020-07-06 09:09:28	2	1	1	1	Abu Dhabi	3	5	Not working	2	1	0	1	1	1	3	3	0	0	1	3	3	2	2	2	3	2	3	Television	A health worker	0	0	0	1	1	1	1	1	1	0	2	1	Orally	1	0	2	1	2	No
289	2020-07-06 09:26:07	3	1	1	1	Abu Dhabi	3	4	Not working	3	1	1	0	1	0	2	3	1	0	3	3	3	2	0	0	1	1	0	The internet in general	A health worker	1	1	0	0	0	0	0	0	1	0	0	0	None	0	0	0	1	2	No
290	2020-07-06 10:00:08	3	1	1	1	Abu Dhabi	3	3	Not working	3	1	1	0	1	0	3	3	1	1	2	3	1	0	0	0	2	3	1	The internet in general	The internet	0	1	1	0	0	0	0	0	0	1	0	0	None	0	0	0	0	2	No
291	2020-07-06 10:26:29	2	0	3	1	Abu Dhabi	3	14	Not working	0	1	0	1	1	0	2	3	0	1	3	2	3	3	3	2	3	2	3	Government website	A health worker	1	0	0	1	0	1	1	1	4	0	2	1	Injected	1	1	3	3	3	Yes
292	2020-07-06 10:31:48	3	0	1	0	Umm al Quwain	3	7	Government	4	1	0	1	1	0	3	3	0	0	2	3	2	2	2	2	3	3	3	Television	A health worker	0	0	0	1	0	1	1	1	1	0	2	1	Injected	1	0	2	2	2	Yes
293	2020-07-06 10:36:20	2	1	1	1	Abu Dhabi	1	4	Private	2	1	0	1	1	1	3	3	0	0	3	1	1	3	2	3	3	3	3	Government website	A health worker	0	0	0	1	0	1	1	1	4	0	3	2	None	1	1	2	2	2	Yes
294	2020-07-06 11:20:45	3	1	1	1	Abu Dhabi	1	4	Government	1	1	1	1	1	1	3	3	0	0	3	3	3	3	3	3	3	3	3	The internet in general	The internet	1	1	1	1	1	1	1	1	4	1	2	1	Injected	1	1	3	3	3	Yes
295	2020-07-06 11:29:05	2	1	1	1	Abu Dhabi	3	3	Private	2	1	1	1	1	1	2	3	0	1	3	3	3	2	2	3	3	3	3	The internet in general	A health worker	1	0	0	1	0	1	1	1	3	0	3	2	Injected	1	1	2	2	2	No
296	2020-07-06 11:41:21	2	1	1	1	Abu Dhabi	3	5	Government	4	1	0	1	1	1	2	3	0	0	2	3	3	2	2	3	2	2	3	The internet in general	A health worker	0	0	0	1	0	1	1	1	4	0	2	1	Orally	0	0	2	2	2	Yes
297	2020-07-06 11:50:51	4	1	1	0	Fujairah	3	7	Government	4	1	0	1	1	1	3	3	0	0	3	3	3	0	3	3	3	3	3	Government website	A health worker	0	0	0	1	0	1	1	1	1	0	3	4	Injected	1	1	3	3	3	Yes
298	2020-07-06 12:17:07	2	0	3	1	Abu Dhabi	3	4	Private	1	1	1	1	1	1	2	3	0	0	3	2	0	2	2	3	1	1	3	The internet in general	The internet	0	0	0	1	0	1	0	0	1	1	1	1	None	0	1	2	2	3	Yes
299	2020-07-06 12:30:35	3	0	1	0	Umm al Quwain	3	7	Government	4	1	0	1	1	0	3	3	0	0	2	3	2	2	2	2	3	3	3	Television	A health worker	0	0	0	1	0	1	1	1	1	0	2	1	Injected	1	0	2	2	2	Yes
300	2020-07-06 12:49:13	4	1	1	1	Abu Dhabi	3	4	Not working	4	1	0	1	0	1	3	3	0	1	0	1	1	3	3	3	3	3	3	Television	A health worker	0	0	0	1	0	0	1	1	4	0	3	2	None	1	1	3	3	3	Yes
301	2020-07-06 12:49:46	2	1	1	1	Abu Dhabi	3	4	Private	1	1	1	1	1	1	2	3	0	1	3	3	1	1	2	2	3	3	3	Government website	A health worker	0	0	0	0	0	0	0	0	1	1	2	1	Injected	1	1	2	3	3	Yes
302	2020-07-06 13:09:45	3	1	1	0	Abu Dhabi	3	9	Not working	0	1	1	1	0	1	3	3	0	1	0	3	3	2	2	3	3	3	3	The internet in general	A health worker	0	0	0	1	0	1	1	1	1	0	3	6	Injected	0	1	3	3	3	Yes
303	2020-07-06 13:11:44	3	1	1	1	Abu Dhabi	3	4	Private	1	1	0	1	0	1	3	3	0	0	3	3	3	2	3	3	3	3	3	Government website	A health worker	1	0	0	1	0	1	1	1	1	1	1	1	Orally	1	1	3	3	3	Yes
304	2020-07-06 13:19:33	2	1	3	1	Abu Dhabi	3	5	Not working	1	1	0	0	1	0	2	3	0	0	3	3	2	2	2	1	0	1	2	The internet in general	A health worker	0	1	0	0	0	0	0	0	1	1	1	1	Injected	0	0	2	2	1	GotCovidElseYES
305	2020-07-06 13:21:00	2	1	1	1	Abu Dhabi	4	2	Private	2	1	1	1	0	1	3	3	0	0	3	3	3	2	2	3	3	3	3	The internet in general	A health worker	0	0	0	1	0	1	1	1	4	0	3	1	Injected	1	1	3	3	3	Yes
306	2020-07-06 13:27:02	2	0	3	1	Abu Dhabi	3	7	Not working	2	1	0	0	0	0	2	2	1	0	2	2	2	3	2	1	3	2	3	Government website	The internet	1	0	0	0	0	0	0	0	1	1	0	1	Injected	0	1	2	2	2	Yes
307	2020-07-06 13:46:32	2	1	1	1	Abu Dhabi	3	4	Not working	3	1	1	1	0	1	3	3	0	0	3	3	3	2	2	3	3	3	3	The internet in general	The internet	0	0	0	1	0	1	1	1	5	0	2	1	Injected	1	1	3	3	3	Yes
308	2020-07-06 14:16:19	3	1	1	1	Dubai	3	5	Private	1	1	1	0	1	0	3	3	1	1	2	3	3	0	0	0	2	2	1	The internet in general	A health worker	0	1	0	0	0	0	0	0	1	1	0	0	None	1	0	1	1	1	No
309	2020-07-06 14:20:40	3	1	1	1	Abu Dhabi	3	6	Private	2	1	1	1	1	0	2	3	1	0	3	3	0	3	2	2	2	2	2	Government website	The internet	0	1	0	0	0	0	1	0	1	0	2	1	Injected	0	0	2	2	2	No
310	2020-07-06 14:24:31	1	0	3	1	Abu Dhabi	1	0	Not working	0	1	0	0	1	0	2	2	0	0	2	2	1	1	2	2	2	2	2	Others	Others	0	0	0	0	0	0	0	0	0	0	0	0	None	0	0	0	0	0	No
311	2020-07-06 14:37:55	3	1	1	0	Ajman	4	8	Private	3	1	1	0	1	0	1	2	1	1	1	2	1	2	1	1	1	2	1	The internet in general	A health worker	0	1	0	0	0	0	0	0	1	1	1	0	None	1	0	2	2	1	No
312	2020-07-06 18:56:35	2	1	1	1	Abu Dhabi	3	6	Not working	1	1	0	1	0	1	3	3	0	1	3	3	3	3	3	2	2	2	2	The internet in general	The internet	0	0	0	1	0	1	1	1	4	1	2	2	Nasal spray	1	1	2	2	2	Yes
313	2020-07-06 19:33:29	3	1	1	1	Abu Dhabi	3	4	Not working	0	1	0	0	1	0	3	3	0	0	2	0	0	3	3	2	1	0	1	Government website	A health worker	1	0	0	0	0	0	1	0	1	0	1	2	Orally	1	1	2	2	2	Yes
314	2020-07-06 20:41:51	2	1	1	1	Abu Dhabi	4	5	Government	1	1	1	1	1	1	1	3	0	0	3	3	3	3	3	3	3	3	3	The internet in general	A health worker	1	0	0	1	0	1	1	1	0	1	0	1	Orally	1	1	0	3	3	Yes
315	2020-07-06 21:29:33	2	1	3	1	Abu Dhabi	3	5	Private	1	1	0	0	1	1	3	3	0	0	3	3	3	3	2	3	3	3	3	The internet in general	A health worker	1	1	1	1	0	1	1	1	2	1	1	1	Nasal spray	0	0	1	1	2	Yes
316	2020-07-06 22:09:51	4	1	1	1	Abu Dhabi	3	5	Not working	2	1	0	1	1	1	3	0	0	0	3	3	3	2	2	3	0	2	0	Television	The internet	0	0	0	1	0	0	1	1	1	0	0	4	Orally	1	1	2	2	3	Yes
317	2020-07-06 22:10:48	3	1	1	1	Abu Dhabi	3	5	Not working	2	1	1	1	1	1	3	3	0	1	1	2	1	2	2	3	2	2	3	Government website	A health worker	0	0	1	1	0	0	1	1	4	0	2	1	Injected	1	1	3	3	3	Yes
318	2020-07-06 22:11:20	3	0	1	1	Abu Dhabi	4	6	Government	4	1	1	1	0	1	3	3	0	0	3	3	3	3	3	3	3	2	3	Government website	The internet	0	0	0	1	0	1	1	1	2	1	0	0	Injected	1	1	3	3	3	Yes
319	2020-07-06 22:11:36	4	1	1	1	Abu Dhabi	3	5	Not working	0	1	1	1	0	1	3	3	0	0	3	3	3	3	3	3	3	3	3	Government website	A health worker	1	0	0	1	0	1	1	1	1	1	0	0	Orally	1	1	3	3	3	Yes
320	2020-07-06 22:12:00	1	1	3	1	Abu Dhabi	3	2	Semi government	2	1	1	1	1	1	3	3	0	0	1	3	3	2	2	2	2	2	3	The internet in general	The internet	1	0	0	1	0	1	1	1	4	1	3	6	Injected	1	1	2	2	3	Yes
321	2020-07-06 22:26:53	4	1	1	1	Abu Dhabi	3	4	Private	3	1	1	1	1	0	2	3	0	0	3	3	2	1	1	2	3	2	2	Government website	The internet	0	0	0	0	0	1	1	1	4	1	1	1	Injected	1	0	2	2	2	Yes
322	2020-07-06 22:37:32	2	1	1	1	Abu Dhabi	3	5	Government	2	1	1	1	1	1	2	2	0	1	3	1	1	1	1	2	3	2	3	Government website	A health worker	0	1	1	0	0	1	1	1	1	1	0	1	Injected	0	0	2	2	2	GotCovidElseYES
323	2020-07-06 22:42:42	1	0	3	1	Abu Dhabi	1	8	Semi government	1	1	0	0	1	1	3	3	0	0	3	3	3	2	2	2	2	1	1	Government website	The internet	1	1	0	0	1	1	0	0	1	1	0	1	Orally	0	0	1	1	1	No
324	2020-07-06 22:51:35	4	1	1	1	Abu Dhabi	2	6	Not working	0	1	1	1	0	1	3	3	0	1	2	3	3	2	1	3	3	3	3	Government website	A health worker	0	0	0	1	0	0	1	0	2	0	2	1	Orally	0	0	2	2	2	Yes
325	2020-07-06 23:19:02	3	1	1	1	Abu Dhabi	3	3	Government	2	1	1	1	0	1	3	3	0	0	2	3	1	1	2	3	3	2	3	Television	A health worker	1	0	0	1	0	1	1	1	1	0	2	2	Orally	1	1	2	2	3	Yes
326	2020-07-06 23:32:12	4	1	1	1	Abu Dhabi	2	6	Private	2	1	1	1	0	1	3	3	0	0	3	2	1	2	2	3	3	3	3	The internet in general	The internet	0	0	0	1	0	1	1	1	4	1	1	1	Injected	1	1	2	3	3	Yes
327	2020-07-06 23:33:00	1	0	2	0	Ajman	0	0	Self-employed	0	1	0	0	0	0	0	0	0	0	0	0	0	0	0	0	0	0	0	Others	Others	0	0	0	0	0	0	0	0	0	0	0	0	None	0	0	0	0	0	No
328	2020-07-06 23:38:36	3	1	1	1	Abu Dhabi	3	5	Not working	3	1	1	1	0	1	3	3	0	0	0	2	1	2	2	3	3	2	3	The internet in general	The internet	0	0	0	1	0	1	1	1	4	0	2	0	Injected	1	1	3	3	3	Yes
329	2020-07-07 00:01:14	3	0	1	1	Abu Dhabi	4	4	Private	3	1	1	1	0	1	2	3	0	0	2	2	2	2	2	2	2	2	2	News blogs	Family OR relative	1	1	1	0	1	1	1	1	1	1	1	1	Injected	1	1	1	2	2	No
330	2020-07-07 00:09:05	3	0	1	1	Abu Dhabi	4	6	Private	3	1	0	0	1	0	2	2	1	0	2	2	1	1	1	2	2	2	2	News papers	A health worker	0	1	0	0	0	0	0	0	1	0	1	1	Orally	0	0	2	2	2	No
331	2020-07-07 00:10:15	3	1	1	1	Abu Dhabi	2	5	Not working	2	1	1	1	1	1	3	3	0	0	2	3	2	2	2	3	3	3	3	The internet in general	A health worker	0	0	0	1	0	1	1	1	4	0	3	5	Injected	1	1	2	2	2	Yes
332	2020-07-07 00:41:25	1	1	3	1	Abu Dhabi	3	6	Not working	1	1	0	1	1	1	2	3	0	0	3	2	0	3	2	3	3	1	3	The internet in general	The internet	0	0	0	1	0	1	1	1	4	1	3	1	Injected	1	1	2	3	3	Yes
333	2020-07-07 01:18:36	2	1	1	1	Abu Dhabi	3	6	Not working	1	1	0	1	0	1	3	3	0	1	3	3	3	3	3	2	2	2	2	The internet in general	The internet	0	0	0	1	0	1	1	1	4	1	2	2	Nasal spray	1	1	2	2	2	Yes
334	2020-07-07 01:26:53	2	1	2	0	Abu Dhabi	1	4	Self-employed	2	1	0	1	1	1	2	3	0	0	2	3	3	2	2	3	3	3	3	Government website	The internet	1	0	0	0	0	0	0	0	1	1	3	2	Orally	0	0	1	2	3	Yes
335	2020-07-07 02:01:13	1	1	3	1	Abu Dhabi	3	7	Not working	1	1	1	1	0	1	2	2	0	0	0	2	3	3	3	3	3	2	3	The internet in general	The internet	0	0	0	1	0	1	0	0	4	1	2	3	Orally	1	1	2	2	3	Yes
336	2020-07-07 09:44:20	3	1	1	1	Abu Dhabi	3	5	Not working	2	1	0	1	1	0	3	3	0	0	3	3	3	2	2	3	3	2	2	The internet in general	The internet	0	0	1	0	1	0	0	0	1	1	1	1	Nasal spray	0	0	2	2	2	Yes
337	2020-07-07 11:53:16	3	1	1	0	sharjah	3	4	Government	3	1	1	1	1	1	3	3	0	0	2	2	2	3	3	3	3	2	3	Radio	A health worker	1	0	0	1	0	0	0	0	4	0	2	5	Injected	1	1	3	0	2	Yes
338	2020-07-07 13:08:51	1	1	3	1	Abu Dhabi	3	7	Not working	1	1	1	1	0	1	2	2	0	0	0	2	3	3	3	3	3	2	3	The internet in general	The internet	0	0	0	1	0	1	0	0	4	1	2	3	Orally	1	1	2	2	3	Yes
339	2020-07-07 13:24:52	3	1	1	1	Abu Dhabi	2	4	Government	1	1	1	1	0	1	3	0	0	0	2	2	1	2	0	3	3	2	3	Government website	The internet	1	0	0	1	0	1	1	1	4	0	2	2	Injected	1	1	3	3	2	Yes
340	2020-07-07 13:25:54	3	0	1	1	Ajman	3	5	Government	1	1	0	1	1	1	3	3	0	0	2	3	0	3	2	2	2	2	2	News papers	Others	0	0	0	0	0	0	1	1	4	1	2	1	Injected	0	0	2	2	2	Yes
341	2020-07-07 13:27:53	3	0	1	1	Dubai	4	6	Private	4	1	1	1	0	1	2	2	1	0	3	3	3	2	2	3	1	1	3	The internet in general	A health worker	1	1	0	1	0	1	1	1	3	0	3	3	None	0	1	3	2	2	Yes
342	2020-07-07 13:27:54	3	1	1	1	sharjah	3	6	Not working	2	1	1	0	1	0	3	3	0	0	2	2	2	2	2	2	2	2	2	Government website	Others	0	0	0	0	0	0	0	0	1	0	2	0	None	0	0	2	2	2	No
343	2020-07-07 13:28:01	1	0	2	0	Ajman	0	0	Self-employed	0	1	0	0	0	0	0	0	0	0	0	0	0	0	0	0	0	0	0	Others	Others	0	0	0	0	0	0	0	0	0	0	0	0	None	0	0	0	0	0	No
344	2020-07-07 13:29:25	1	1	1	1	Abu Dhabi	0	4	Not working	4	1	1	1	1	1	3	3	0	0	1	3	2	1	1	1	2	2	2	The internet in general	Others	0	0	0	1	0	1	0	1	4	1	0	0	Injected	1	0	2	2	2	Yes
345	2020-07-07 13:30:09	2	1	2	0	Abu Dhabi	1	4	Self-employed	2	1	0	1	1	1	2	3	0	0	2	3	3	2	2	3	3	3	3	Government website	The internet	1	0	0	0	0	0	0	0	1	1	3	2	Orally	0	0	1	2	3	Yes
346	2020-07-07 13:31:56	2	1	1	1	Abu Dhabi	3	4	Not working	3	1	1	1	0	1	3	3	1	1	2	3	3	2	1	2	3	3	3	Government website	A health worker	0	0	0	1	0	1	0	1	1	0	3	5	Orally	1	0	2	2	2	Yes
347	2020-07-07 13:46:41	2	1	3	1	Abu Dhabi	3	5	Private	1	1	0	1	1	1	3	3	1	0	0	1	0	2	1	2	3	2	2	The internet in general	Family OR relative	0	0	1	1	0	1	0	0	1	0	0	0	Nasal spray	1	1	1	1	2	Yes
348	2020-07-07 14:05:13	2	1	1	1	Abu Dhabi	3	5	Not working	0	1	1	1	0	1	3	3	0	0	3	3	2	1	2	3	2	2	3	Government website	A health worker	0	0	0	1	0	0	0	1	1	1	2	1	Orally	1	1	3	2	3	Yes
349	2020-07-07 14:06:10	4	0	1	1	Abu Dhabi	3	4	Private	4	1	0	1	1	1	2	1	0	0	1	1	1	0	1	0	1	1	2	Radio	A health worker	1	0	1	1	1	1	1	0	1	1	2	1	Orally	0	0	0	1	0	Yes
350	2020-07-07 14:50:39	3	1	1	0	Abu Dhabi	2	5	Semi government	3	1	0	1	1	1	3	3	0	0	2	3	2	3	2	2	2	0	3	The internet in general	A health worker	0	0	0	1	0	1	1	1	1	0	3	6	Injected	1	1	2	2	3	GotCovidElseYES
351	2020-07-07 14:53:56	2	1	1	1	Dubai	3	5	Self-employed	2	1	0	1	1	0	2	3	1	1	1	1	1	2	1	1	1	3	1	Television	Family OR relative	1	1	1	0	0	0	0	0	1	1	0	0	None	0	0	0	0	1	No
352	2020-07-07 14:56:34	2	1	1	1	Dubai	4	5	Private	1	1	1	1	0	1	3	3	0	0	3	2	2	2	3	3	2	2	2	News papers	The internet	1	0	0	1	0	1	1	1	4	0	1	5	Injected	1	1	3	3	3	No
353	2020-07-07 14:58:55	3	1	2	1	sharjah	3	3	Government	2	1	0	1	1	0	3	3	1	0	1	2	1	0	2	1	2	2	3	The internet in general	Others	0	0	0	1	1	1	1	1	1	1	1	1	Orally	0	0	1	2	2	Yes
354	2020-07-07 15:00:14	2	1	3	0	Abu Dhabi	1	10	Government	2	1	1	1	1	1	3	3	0	1	2	3	3	3	2	2	3	3	2	News blogs	The internet	1	1	0	0	0	1	1	1	1	0	3	3	Nasal spray	1	1	3	3	3	Yes
355	2020-07-07 15:05:55	1	0	3	1	sharjah	1	6	Not working	1	1	1	1	0	1	3	3	0	0	3	2	2	2	2	3	2	1	3	The internet in general	A health worker	0	0	0	1	0	1	0	1	1	1	1	0	Injected	1	1	2	3	3	Yes
356	2020-07-07 15:05:57	4	1	1	1	sharjah	2	6	Not working	0	1	1	1	0	1	3	3	0	0	3	2	3	2	2	3	2	2	3	The internet in general	A health worker	0	0	0	1	0	1	0	1	1	1	0	1	Injected	1	1	2	2	3	Yes
357	2020-07-07 15:10:41	3	1	1	1	Dubai	3	5	Not working	0	1	0	1	0	1	3	3	0	1	1	3	0	2	2	3	1	2	2	Government website	A health worker	0	1	1	0	0	1	1	0	1	1	2	1	Nasal spray	1	1	2	2	2	Yes
358	2020-07-07 15:27:37	2	1	3	0	sharjah	4	12	Government	3	1	1	1	1	0	2	3	0	0	1	3	2	2	2	2	2	1	2	Government website	A health worker	0	0	0	1	0	0	0	1	4	0	2	4	None	0	0	2	2	2	Yes
359	2020-07-07 15:50:38	1	0	3	1	Dubai	2	4	Not working	1	1	1	1	0	1	3	3	0	0	3	3	0	1	3	3	2	0	3	News papers	The internet	1	0	0	1	0	1	1	1	5	0	2	1	Injected	1	1	3	3	3	Yes
360	2020-07-07 16:24:06	2	0	1	0	Fujairah	4	2	Government	1	1	0	1	1	1	0	3	1	0	0	0	1	1	1	0	0	0	0	Television	A Friend	1	1	1	1	1	1	1	0	4	1	2	3	Nasal spray	1	1	0	0	0	Yes
361	2020-07-07 16:55:51	2	1	1	1	Abu Dhabi	2	4	Not working	1	1	0	1	0	1	3	3	0	0	3	3	2	3	3	3	3	3	3	Government website	The internet	1	0	0	1	0	1	1	1	1	1	2	2	None	0	1	2	2	3	Yes
362	2020-07-07 17:09:47	1	0	3	1	Abu Dhabi	3	10	Not working	1	1	0	0	0	1	0	2	0	0	0	0	0	0	0	0	0	0	0	Others	Others	0	0	0	0	0	0	0	0	0	0	0	0	None	0	0	0	0	0	No
363	2020-07-07 17:10:02	3	1	1	0	Abu Dhabi	2	9	Semi government	1	1	0	0	0	0	3	3	1	0	2	3	3	3	0	1	2	1	0	Government website	Family OR relative	0	0	0	0	0	0	0	0	1	0	0	0	None	1	0	0	0	0	No
364	2020-07-07 17:10:03	1	0	3	0	Abu Dhabi	1	9	Not working	1	1	1	1	1	1	3	3	0	0	2	3	1	3	3	3	3	3	3	Government website	The internet	1	0	0	1	0	1	1	1	1	0	3	3	Injected	1	1	2	2	3	Yes
365	2020-07-07 17:10:06	1	0	3	1	Abu Dhabi	3	5	Not working	1	1	1	1	1	1	2	3	0	0	2	2	0	1	2	3	2	1	3	The internet in general	A health worker	1	0	0	1	0	1	1	1	1	1	1	0	Injected	0	1	1	1	1	Yes
366	2020-07-07 17:10:53	1	0	3	0	Abu Dhabi	1	3	Semi government	2	1	0	1	1	1	2	3	0	1	3	1	1	2	3	3	3	2	3	Government website	A health worker	1	0	0	1	0	0	0	0	4	0	1	4	Injected	1	1	2	2	3	Yes
367	2020-07-07 17:10:53	1	1	3	1	Abu Dhabi	3	5	Not working	0	1	0	1	0	1	2	3	0	0	2	3	2	2	2	3	3	2	3	The internet in general	Family OR relative	0	0	0	1	0	1	1	1	2	1	0	2	Injected	1	1	2	1	3	Yes
368	2020-07-07 17:11:10	2	1	1	0	Abu Dhabi	1	3	Semi government	2	1	1	1	0	1	3	3	0	0	1	3	2	3	2	2	3	1	3	The internet in general	A health worker	0	0	0	0	1	1	1	1	1	0	2	5	Injected	0	0	2	2	2	Yes
369	2020-07-07 17:11:12	2	0	1	0	Fujairah	2	5	Private	4	1	0	1	1	1	2	3	0	0	3	3	3	2	2	3	3	2	3	The internet in general	A health worker	0	0	0	1	0	1	1	1	1	0	3	6	Injected	1	1	2	1	3	Yes
370	2020-07-07 17:12:01	2	0	3	0	Abu Dhabi	3	5	Government	4	1	0	1	1	0	3	3	0	0	1	2	1	3	3	3	3	3	3	The internet in general	The internet	0	0	0	0	0	1	1	0	1	0	3	6	Injected	1	1	2	2	2	Yes
371	2020-07-07 17:12:13	1	0	3	0	Abu Dhabi	2	6	Not working	2	1	1	1	1	0	3	3	0	1	2	3	2	2	3	3	3	3	3	Government website	A health worker	1	0	0	1	0	1	1	1	5	0	3	2	Injected	1	1	1	2	2	GotCovidElseYES
372	2020-07-07 17:12:31	2	0	1	0	Abu Dhabi	3	4	Not working	1	1	1	0	0	1	1	2	0	0	1	2	2	1	1	0	2	1	0	Television	A health worker	0	0	1	0	0	0	0	0	1	0	0	0	None	0	0	0	0	0	No
373	2020-07-07 17:12:37	2	1	1	0	Abu Dhabi	3	5	Semi government	2	1	1	1	1	0	2	3	1	1	2	3	2	2	2	3	3	2	3	Government website	A health worker	1	0	0	1	0	1	0	1	4	0	3	3	Injected	0	0	2	2	2	Yes
374	2020-07-07 17:13:10	2	1	1	0	Abu Dhabi	3	5	Semi government	2	1	1	1	1	0	2	3	1	1	2	3	2	2	2	3	3	2	3	Government website	A health worker	1	0	0	1	0	1	0	1	4	0	3	3	Injected	0	0	2	2	2	Yes
375	2020-07-07 17:13:16	1	1	3	0	Abu Dhabi	0	5	Semi government	3	1	1	1	1	1	3	2	1	1	2	1	2	0	0	1	1	2	3	Television	A Friend	0	0	1	0	0	0	0	1	4	1	2	3	Orally	1	1	0	0	0	Yes
376	2020-07-07 17:13:29	3	1	1	1	Abu Dhabi	3	4	Private	2	1	0	1	1	1	2	2	0	0	2	3	2	2	2	2	2	2	2	The internet in general	The internet	0	0	0	0	0	0	0	0	1	1	0	0	None	0	0	2	2	2	No
377	2020-07-07 17:13:33	2	0	3	0	sharjah	1	8	Government	3	1	1	1	1	1	3	3	0	0	2	3	3	3	3	1	3	2	3	The internet in general	A health worker	1	0	0	1	0	1	1	1	1	0	3	4	Injected	1	1	2	2	3	No
378	2020-07-07 17:13:40	2	1	1	0	Abu Dhabi	3	5	Government	2	1	1	1	1	1	3	3	0	0	3	3	3	3	3	3	3	3	3	The internet in general	A health worker	1	0	0	1	0	1	1	1	4	0	3	2	Injected	1	1	2	2	3	Yes
379	2020-07-07 17:13:40	1	1	3	1	Abu Dhabi	3	7	Not working	1	1	1	1	1	1	3	3	0	0	2	3	3	2	2	3	3	2	3	Government website	A health worker	1	0	0	1	0	1	1	1	4	0	2	1	Injected	1	1	2	3	3	Yes
380	2020-07-07 17:14:27	1	1	3	1	Abu Dhabi	3	5	Not working	1	1	1	1	1	1	3	3	0	0	3	3	3	3	3	3	3	3	3	Government website	A health worker	1	1	0	1	0	0	1	1	1	0	2	1	Injected	1	1	1	1	3	Yes
381	2020-07-07 17:14:55	1	1	3	1	Abu Dhabi	3	4	Not working	1	1	1	1	1	1	2	3	0	0	1	3	1	2	1	3	1	1	3	The internet in general	The internet	0	0	0	1	0	1	1	1	1	0	3	1	Injected	1	1	3	3	3	Yes
382	2020-07-07 17:16:35	1	0	1	1	Abu Dhabi	3	10	Private	1	1	1	1	1	1	2	2	1	0	3	1	2	2	3	2	2	3	2	Government website	A health worker	1	1	1	1	0	1	1	1	2	1	1	1	Orally	1	0	2	0	1	Yes
383	2020-07-07 17:16:39	2	0	3	0	Umm al Quwain	3	0	Government	4	1	0	0	1	1	3	3	0	0	3	2	2	2	2	2	2	2	2	Government website	The internet	0	0	0	0	0	0	1	0	5	0	2	1	Nasal spray	1	0	2	2	2	No
384	2020-07-07 17:16:47	2	1	1	0	Abu Dhabi	2	4	Semi government	4	1	1	1	1	1	3	3	0	0	3	3	3	2	2	3	3	3	3	The internet in general	The internet	0	0	0	1	0	1	1	1	4	0	0	1	Injected	1	1	3	3	3	Yes
385	2020-07-07 17:16:51	2	1	1	0	Abu Dhabi	1	4	Government	3	1	0	1	1	1	3	3	1	0	2	2	3	0	2	3	3	3	3	The internet in general	The internet	1	0	0	1	1	1	1	1	5	0	2	3	Injected	1	1	2	2	2	No
386	2020-07-07 17:17:23	1	0	3	1	Abu Dhabi	1	5	Not working	1	1	1	1	1	1	1	2	0	0	3	3	2	3	3	3	3	3	3	The internet in general	A health worker	1	0	0	1	0	1	1	1	4	1	1	4	Injected	1	1	0	2	2	Yes
387	2020-07-07 17:17:24	2	1	2	0	Abu Dhabi	1	0	Government	2	1	0	1	1	1	3	3	1	0	3	3	3	3	3	3	3	3	3	Television	The internet	1	0	0	1	0	1	1	0	4	0	3	2	Orally	1	1	2	2	2	Yes
388	2020-07-07 17:17:33	3	1	1	0	Abu Dhabi	2	6	Government	3	1	0	0	1	0	3	3	0	0	2	1	1	2	1	1	2	1	1	Television	A health worker	0	1	0	0	0	0	0	0	1	0	0	0	None	0	0	1	1	1	No
389	2020-07-07 17:17:52	1	1	1	0	Abu Dhabi	1	18	Not working	1	1	1	1	1	1	2	2	0	0	3	3	3	1	2	2	3	3	2	The internet in general	The internet	1	0	0	1	0	1	1	0	4	0	1	0	Injected	1	1	2	2	2	Yes
390	2020-07-07 17:18:04	2	1	3	1	Abu Dhabi	3	6	Not working	0	1	1	1	0	1	2	3	0	1	3	2	3	2	3	3	3	2	3	The internet in general	The internet	1	0	0	1	0	1	1	1	1	1	3	2	Injected	1	1	2	2	2	Yes
391	2020-07-07 17:18:10	2	0	1	0	Abu Dhabi	1	2	Private	2	1	0	1	0	1	3	3	0	0	1	2	2	2	2	3	2	3	3	The internet in general	The internet	1	1	0	1	0	0	1	1	3	0	3	1	Injected	1	1	1	2	2	Yes
392	2020-07-07 17:18:38	2	1	3	0	Abu Dhabi	2	8	Government	3	1	0	1	1	1	3	3	1	0	3	3	3	3	3	3	3	3	3	News papers	The internet	0	0	0	1	0	1	0	1	1	1	2	1	None	1	0	2	2	3	Yes
393	2020-07-07 17:18:43	3	1	1	0	Abu Dhabi	3	9	Semi government	4	1	0	1	1	1	3	3	0	0	3	3	3	2	3	3	3	2	3	Government website	A health worker	1	0	0	1	0	1	1	0	2	0	2	3	None	1	1	3	3	3	No
394	2020-07-07 17:18:43	3	1	2	0	Abu Dhabi	3	7	Government	3	1	0	1	1	0	1	2	0	0	0	1	0	1	2	3	2	1	2	The internet in general	The internet	0	1	0	0	0	1	1	0	1	0	1	2	Nasal spray	1	0	1	1	1	Yes
395	2020-07-07 17:18:53	2	1	1	0	Abu Dhabi	3	7	Not working	2	1	0	0	1	0	3	3	1	1	3	3	3	3	2	3	3	3	2	The internet in general	The internet	1	0	1	1	0	0	1	1	1	0	0	0	None	0	1	1	0	3	No
396	2020-07-07 17:18:55	2	1	1	0	Abu Dhabi	3	6	Semi government	3	1	0	1	1	1	3	3	1	0	3	3	3	3	3	3	3	2	2	Television	A health worker	1	0	0	1	1	1	1	0	5	0	3	1	Injected	1	1	2	2	2	Yes
397	2020-07-07 17:19:58	2	0	1	0	Abu Dhabi	2	3	Semi government	4	1	0	1	0	1	3	3	0	0	3	3	2	2	2	3	3	2	2	Government website	A health worker	0	0	0	1	0	1	1	1	4	0	3	1	Injected	1	0	2	2	2	Yes
398	2020-07-07 17:20:44	2	1	3	0	Abu Dhabi	3	9	Private	2	1	0	1	1	0	2	3	0	0	1	3	1	1	1	3	3	3	3	The internet in general	A health worker	0	1	0	0	0	0	1	1	3	0	2	1	Injected	1	0	3	2	3	No
399	2020-07-07 17:23:05	3	1	2	0	Abu Dhabi	3	11	Government	4	1	0	1	1	1	3	3	0	0	2	3	3	2	2	3	3	3	3	The internet in general	A health worker	0	0	0	1	1	1	1	1	3	0	3	5	Injected	1	1	2	3	3	Yes
400	2020-07-07 17:23:50	1	1	3	1	Abu Dhabi	3	11	Private	1	1	1	1	1	1	3	3	0	1	3	3	2	1	2	3	3	3	3	Government website	A health worker	1	0	0	1	0	1	1	1	1	0	3	2	Orally	1	1	2	3	3	Yes
401	2020-07-07 17:26:09	2	1	1	0	Abu Dhabi	1	5	Not working	4	1	1	1	1	1	3	3	1	1	2	3	3	1	2	3	3	3	2	News blogs	The internet	0	1	0	0	1	0	1	1	1	0	0	3	Injected	1	1	3	2	3	No
402	2020-07-07 17:27:50	2	0	3	0	Fujairah	3	10	Semi government	2	1	0	1	0	1	3	3	0	0	2	1	1	2	2	3	3	1	3	Government website	The internet	0	0	0	1	0	1	1	1	1	0	3	5	Injected	1	1	2	3	3	Yes
403	2020-07-07 17:28:04	3	0	1	0	Fujairah	2	7	Government	4	1	0	1	0	1	2	2	1	0	2	1	1	1	2	3	3	2	3	News papers	Others	0	0	0	1	0	1	1	1	2	1	0	1	Orally	0	0	1	1	2	Yes
404	2020-07-07 17:29:07	3	0	1	0	Ras Al khaimah	1	8	Government	3	1	0	1	0	1	3	3	0	0	0	3	3	3	3	3	3	3	3	Government website	A health worker	1	0	0	1	1	0	0	1	4	1	1	2	Injected	1	1	2	2	2	Yes
405	2020-07-07 17:30:04	1	1	3	0	Abu Dhabi	0	5	Semi government	3	1	1	1	1	1	3	2	1	1	2	1	2	0	0	1	1	2	3	Television	A Friend	0	0	1	0	0	0	0	1	4	1	2	3	Orally	1	1	0	0	0	Yes
406	2020-07-07 17:32:40	3	0	2	0	Dubai	2	1	Government	3	1	0	1	0	0	3	3	0	0	0	0	0	1	2	0	0	0	2	Government website	A health worker	1	0	0	0	0	0	0	1	0	1	1	6	None	0	0	0	0	0	No
407	2020-07-07 17:32:43	2	1	1	0	Abu Dhabi	3	4	Not working	4	1	0	1	0	1	3	3	0	0	3	2	3	3	3	2	2	2	3	Government website	A health worker	1	0	0	1	0	1	1	0	1	1	2	1	Injected	1	1	3	2	3	Yes
408	2020-07-07 17:32:47	3	0	2	0	Dubai	2	1	Government	3	1	0	1	0	0	3	3	0	0	0	0	0	1	2	0	0	0	2	Government website	A health worker	1	0	0	0	0	0	0	1	0	1	1	6	None	0	0	0	0	0	No
409	2020-07-07 17:35:43	2	1	3	1	Abu Dhabi	4	1	Semi government	2	1	1	0	1	0	2	3	1	1	2	3	3	0	0	0	3	3	0	The internet in general	The internet	1	1	0	0	0	0	0	0	1	1	0	0	None	0	0	0	1	1	No
410	2020-07-07 17:39:52	3	1	1	1	Dubai	3	6	Not working	0	1	1	1	1	1	3	3	1	0	1	1	1	2	2	2	2	2	2	The internet in general	A health worker	0	0	0	1	1	1	1	1	3	1	0	2	None	0	0	2	2	2	Yes
411	2020-07-07 17:43:09	1	0	2	0	Ajman	0	0	Self-employed	0	1	0	0	1	0	3	3	1	1	3	3	3	1	0	0	3	3	0	The internet in general	Others	1	1	1	1	0	0	0	0	0	0	0	0	None	0	0	3	0	0	No
412	2020-07-07 17:43:31	3	0	1	0	Abu Dhabi	1	6	Semi government	3	1	1	1	1	1	3	3	0	0	2	3	3	3	3	3	3	3	3	The internet in general	Others	0	0	0	1	0	1	1	1	2	0	3	3	Orally	1	1	3	3	3	Yes
413	2020-07-07 17:45:07	1	1	3	0	Abu Dhabi	0	5	Semi government	3	1	1	1	1	1	3	2	1	1	2	1	2	0	0	1	1	2	3	Television	A Friend	0	0	1	0	0	0	0	1	4	1	2	3	Orally	1	1	0	0	0	Yes
414	2020-07-07 17:45:09	2	0	1	0	Ras Al khaimah	3	6	Semi government	4	1	0	1	1	0	3	3	0	1	2	3	2	2	2	2	3	1	2	Government website	The internet	1	0	0	1	1	1	1	1	2	0	2	5	Injected	1	1	2	2	2	Yes
415	2020-07-07 17:47:20	3	0	1	0	Fujairah	1	4	Semi government	4	1	0	1	1	0	3	3	0	0	3	2	3	2	3	3	3	3	2	News blogs	The internet	1	0	0	1	1	1	1	1	4	0	2	1	Injected	1	1	2	2	2	Yes
416	2020-07-07 17:49:21	2	1	3	1	Abu Dhabi	4	4	Private	2	1	1	0	1	0	2	1	1	1	3	2	2	0	0	0	1	3	0	The internet in general	A health worker	0	1	0	0	0	0	0	0	1	1	0	0	None	0	0	1	1	1	No
417	2020-07-07 17:56:31	4	0	1	0	sharjah	3	5	Government	3	1	0	0	1	0	1	1	0	0	0	0	0	2	0	2	3	1	1	Government website	The internet	0	0	0	0	0	0	0	0	5	0	0	1	None	0	0	1	1	1	Yes
418	2020-07-07 18:01:45	3	1	2	1	Dubai	4	1	Semi government	2	1	1	0	1	0	3	3	1	1	3	3	3	1	0	0	1	3	0	The internet in general	The internet	0	1	1	0	0	0	0	0	1	0	0	0	None	0	0	1	1	2	No
419	2020-07-07 18:03:44	3	1	1	1	Abu Dhabi	4	5	Government	3	1	1	1	1	1	3	3	1	0	3	3	3	3	3	3	2	3	3	The internet in general	A health worker	1	0	0	1	1	1	1	1	4	0	3	1	Orally	1	1	3	3	3	Yes
420	2020-07-07 18:21:05	3	0	1	0	Fujairah	4	5	Government	4	1	0	1	0	1	3	3	0	0	3	3	3	3	3	3	3	0	3	The internet in general	The internet	0	0	0	0	0	1	1	1	5	0	3	6	Injected	1	1	3	3	3	Yes
421	2020-07-07 18:24:18	2	1	1	0	Abu Dhabi	1	4	Government	3	1	0	1	1	1	3	3	1	0	2	2	3	0	2	3	3	3	3	The internet in general	The internet	1	0	0	1	1	1	1	1	5	0	2	3	Injected	1	1	2	2	2	No
422	2020-07-07 18:25:23	3	0	3	1	Abu Dhabi	3	1	Private	2	1	1	0	0	1	3	3	1	0	2	3	0	1	1	1	2	1	1	The internet in general	The internet	0	0	0	0	0	0	1	1	3	1	1	3	Injected	0	0	2	1	1	No
423	2020-07-07 18:32:37	2	1	3	1	Dubai	4	4	Government	1	1	1	0	1	0	3	3	1	0	3	3	2	2	0	2	1	1	0	The internet in general	The internet	0	1	0	0	0	0	0	0	1	1	0	0	None	0	0	0	0	0	No
424	2020-07-07 18:42:21	3	0	1	0	Fujairah	1	9	Government	3	1	0	1	1	1	2	2	0	0	2	1	1	2	2	3	2	2	2	Government website	The internet	1	0	0	1	0	1	1	1	5	0	3	3	Injected	1	1	2	2	3	Yes
425	2020-07-07 18:43:35	1	1	1	0	Abu Dhabi	1	2	Not working	1	1	1	1	1	0	3	3	1	0	0	3	3	3	2	3	3	2	1	The internet in general	The internet	0	1	0	1	0	0	0	0	1	1	0	0	Injected	1	1	2	2	3	No
426	2020-07-07 18:45:00	2	1	3	1	Abu Dhabi	4	0	Private	2	1	1	1	1	0	2	2	1	1	3	2	1	1	2	1	2	0	2	News papers	Others	1	1	1	0	0	0	0	0	1	0	0	1	Orally	0	0	1	1	1	No
427	2020-07-07 18:54:42	3	0	1	0	sharjah	3	6	Government	4	1	0	1	0	1	3	3	0	0	3	3	3	3	3	3	3	3	3	Television	A health worker	1	0	0	1	0	1	1	1	1	0	3	6	Injected	1	1	2	2	3	Yes
428	2020-07-07 19:11:14	2	1	3	0	Fujairah	3	15	Government	1	1	0	1	0	1	3	3	0	0	3	3	3	2	3	3	2	1	3	Government website	A health worker	1	0	0	1	0	1	1	1	4	0	3	2	Orally	1	1	3	3	3	Yes
429	2020-07-07 19:11:21	2	1	1	0	Fujairah	3	5	Government	3	1	0	1	1	1	3	3	0	0	3	3	1	3	2	3	3	1	3	The internet in general	The internet	1	0	0	1	0	1	1	1	2	0	3	5	Injected	1	0	3	3	3	Yes
430	2020-07-07 19:12:20	3	1	1	0	Fujairah	3	6	Government	3	1	1	1	1	1	3	3	0	0	2	2	2	2	2	3	3	1	3	Television	A health worker	1	0	0	1	1	1	1	1	1	0	3	1	Orally	1	1	3	3	3	Yes
431	2020-07-07 19:13:26	2	1	1	0	Fujairah	3	4	Private	1	1	1	1	1	1	1	3	0	1	2	1	1	2	3	3	3	3	3	The internet in general	A health worker	1	1	0	1	1	1	1	0	4	1	3	2	Injected	1	1	2	2	2	Yes
432	2020-07-07 19:19:46	2	1	1	0	Abu Dhabi	3	5	Government	2	1	1	1	1	1	3	3	0	0	3	3	3	3	3	3	3	3	3	The internet in general	A health worker	1	0	0	1	0	1	1	1	4	0	3	2	Injected	1	1	2	2	3	Yes
433	2020-07-07 19:20:24	2	1	1	0	Abu Dhabi	3	4	Semi government	2	1	1	1	1	1	1	3	0	0	3	2	2	3	3	3	3	3	3	Television	A health worker	1	0	0	1	0	1	1	1	1	1	1	1	Injected	0	1	2	2	3	Yes
434	2020-07-07 19:22:33	3	1	2	0	Abu Dhabi	3	2	Semi government	4	1	0	1	1	1	2	3	0	0	2	2	2	2	2	3	3	2	3	Government website	The internet	0	0	0	0	1	1	0	1	4	1	3	4	Orally	0	0	3	0	3	No
435	2020-07-07 19:28:25	2	1	1	0	Abu Dhabi	3	4	Not working	4	1	0	1	0	1	3	3	0	0	3	2	3	3	3	2	2	2	3	Government website	A health worker	1	0	0	1	0	1	1	0	1	1	2	1	Injected	1	1	3	2	3	Yes
436	2020-07-07 19:45:03	1	0	3	1	Dubai	2	4	Not working	1	1	1	1	0	1	3	3	0	0	3	3	0	1	3	3	2	0	3	News papers	The internet	1	0	0	1	0	1	1	1	5	0	2	1	Injected	1	1	3	3	3	Yes
437	2020-07-07 19:45:50	2	1	1	0	Abu Dhabi	2	4	Semi government	4	1	1	1	1	1	3	3	0	0	3	3	3	2	2	3	3	3	3	The internet in general	The internet	0	0	0	1	0	1	1	1	4	0	0	1	Injected	1	1	3	3	3	Yes
438	2020-07-07 20:15:41	3	1	1	1	Abu Dhabi	3	5	Government	2	1	1	1	1	1	3	3	1	1	3	3	3	2	2	2	3	2	2	The internet in general	Others	0	1	0	1	0	0	0	0	4	1	0	0	None	1	1	2	2	2	Yes
439	2020-07-07 20:32:26	1	0	3	0	Abu Dhabi	1	3	Semi government	2	1	0	1	1	1	2	3	0	1	3	1	1	2	3	3	3	2	3	Government website	A health worker	1	0	0	1	0	0	0	0	4	0	1	4	Injected	1	1	2	2	3	Yes
440	2020-07-07 21:24:18	2	1	3	0	Abu Dhabi	1	10	Government	2	1	1	1	1	1	3	3	0	1	2	3	3	3	2	2	3	3	2	News blogs	The internet	1	1	0	0	0	1	1	1	1	0	3	3	Nasal spray	1	1	3	3	3	Yes
441	2020-07-07 21:46:22	2	0	3	0	Abu Dhabi	3	5	Government	4	1	0	1	1	0	3	3	0	0	1	2	1	3	3	3	3	3	3	The internet in general	The internet	0	0	0	0	0	1	1	0	1	0	3	6	Injected	1	1	2	2	2	Yes
442	2020-07-07 22:19:08	2	1	1	0	Abu Dhabi	1	4	Government	3	1	0	1	1	1	3	3	1	0	2	2	3	0	2	3	3	3	3	The internet in general	The internet	1	0	0	1	1	1	1	1	5	0	2	3	Injected	1	1	2	2	2	No
443	2020-07-07 22:31:08	4	0	1	0	Abu Dhabi	3	5	Government	4	1	1	1	1	0	2	3	1	1	2	2	2	0	0	1	2	2	2	Government website	A health worker	0	1	0	0	0	0	0	0	1	1	0	0	Orally	0	0	0	0	0	No
444	2020-07-07 22:54:15	3	1	1	1	Abu Dhabi	2	3	Not working	0	1	1	1	1	1	3	3	0	0	2	3	2	2	2	2	2	2	3	The internet in general	The internet	0	0	0	1	1	0	0	0	1	0	2	2	Orally	0	0	2	2	2	Yes
445	2020-07-07 23:23:34	2	1	3	1	Dubai	3	1	Government	2	1	1	0	1	0	2	2	1	1	3	3	3	0	0	0	2	3	0	The internet in general	The internet	1	1	1	0	0	0	0	0	1	1	0	0	None	0	0	0	1	1	No
446	2020-07-07 23:24:46	3	1	1	1	Abu Dhabi	3	5	Government	2	1	1	1	1	1	3	3	1	1	3	3	3	2	2	2	3	2	2	The internet in general	Others	0	1	0	1	0	0	0	0	4	1	0	0	None	1	1	2	2	2	Yes
447	2020-07-07 23:47:53	3	0	1	0	Ras Al khaimah	1	7	Government	3	1	0	1	1	0	3	3	0	0	2	3	3	3	3	2	3	1	1	Government website	The internet	0	1	0	1	0	1	1	1	1	0	3	6	Injected	1	1	2	2	2	Yes
448	2020-07-07 23:59:23	1	0	1	1	Abu Dhabi	1	7	Self-employed	2	1	0	1	1	1	2	3	0	0	2	3	3	2	2	3	3	3	3	Government website	A health worker	0	0	0	1	1	1	1	1	5	0	2	5	Injected	1	1	2	2	2	Yes
449	2020-07-08 00:00:25	4	0	1	0	Abu Dhabi	0	11	Government	3	1	0	1	1	1	3	3	0	0	2	2	2	1	2	3	3	3	3	Government website	A Friend	1	0	0	1	0	0	1	1	1	0	3	2	Injected	1	1	2	2	3	Yes
450	2020-07-08 00:53:59	2	1	1	1	sharjah	3	4	Not working	1	1	1	1	0	1	2	3	0	0	3	3	0	3	3	3	2	2	3	The internet in general	The internet	0	0	0	1	0	1	1	1	1	1	1	1	Injected	1	1	3	3	3	Yes
451	2020-07-08 02:43:32	4	1	1	1	Dubai	2	2	Not working	1	1	1	0	0	1	3	3	1	1	1	3	3	1	0	1	3	3	1	The internet in general	The internet	1	1	0	0	0	0	0	0	1	0	0	0	None	0	0	1	2	2	No
452	2020-07-08 03:11:19	2	1	3	1	Abu Dhabi	4	4	Private	2	1	1	0	1	0	2	1	1	1	3	2	2	0	0	0	1	3	0	The internet in general	A health worker	0	1	0	0	0	0	0	0	1	1	0	0	None	0	0	1	1	1	No
453	2020-07-08 03:17:42	3	1	1	0	Abu Dhabi	2	6	Government	3	1	0	0	1	0	3	3	0	0	2	1	1	2	1	1	2	1	1	Television	A health worker	0	1	0	0	0	0	0	0	1	0	0	0	None	0	0	1	1	1	No
454	2020-07-08 07:09:10	3	1	1	1	Abu Dhabi	2	4	Government	1	1	1	1	0	1	3	0	0	0	2	2	1	2	0	3	3	2	3	Government website	The internet	1	0	0	1	0	1	1	1	4	0	2	2	Injected	1	1	3	3	2	Yes
455	2020-07-08 07:17:46	2	0	1	0	Ras Al khaimah	3	2	Government	4	1	0	1	1	1	2	3	0	0	2	2	1	2	2	3	2	1	2	Government website	A health worker	0	0	0	1	0	1	1	1	1	1	1	1	Injected	0	1	2	2	3	Yes
456	2020-07-08 07:32:17	4	1	1	1	sharjah	3	4	Private	3	1	1	1	0	1	3	3	1	1	2	2	1	2	3	3	3	2	2	The internet in general	A health worker	1	0	0	0	1	0	1	1	2	1	2	2	Injected	1	1	2	2	3	Yes
457	2020-07-08 07:49:57	4	0	2	1	Abu Dhabi	4	3	Private	3	1	0	0	0	0	1	2	1	0	1	3	2	2	1	0	2	1	1	The internet in general	The internet	0	0	0	0	0	0	0	0	2	0	1	1	None	0	0	1	1	2	No
458	2020-07-08 11:17:10	3	0	1	0	Abu Dhabi	4	2	Semi government	0	1	1	1	1	1	3	3	0	0	3	3	3	3	3	3	3	3	3	The internet in general	A health worker	1	0	0	0	0	1	1	1	1	1	0	0	Orally	1	1	3	3	3	Yes
459	2020-07-08 11:41:57	3	1	1	1	Abu Dhabi	4	5	Not working	3	1	1	1	0	0	3	3	0	1	3	3	2	3	1	1	2	3	1	The internet in general	The internet	0	1	1	0	1	0	0	0	1	1	0	1	Nasal spray	0	1	3	3	3	No
460	2020-07-08 11:54:05	4	0	1	1	Dubai	4	5	Private	4	1	0	1	0	0	2	3	0	0	3	3	3	2	3	2	2	3	2	Television	Others	0	0	0	0	0	1	1	1	4	0	3	6	Orally	1	1	3	3	3	Yes
461	2020-07-08 11:54:19	4	0	1	1	Dubai	4	5	Private	4	1	0	1	0	0	2	3	0	0	3	3	3	2	3	2	2	3	2	Television	Others	0	0	0	0	0	1	1	1	4	0	3	6	Orally	1	1	3	3	3	Yes
462	2020-07-08 12:06:38	2	1	1	0	Abu Dhabi	4	4	Government	4	1	0	1	0	0	3	3	1	1	3	3	3	2	2	3	3	3	3	News blogs	A health worker	0	0	0	1	0	1	0	0	4	1	2	2	Injected	0	1	2	2	2	Yes
463	2020-07-08 12:20:26	2	1	3	0	Abu Dhabi	3	5	Government	2	1	0	0	1	0	3	3	0	1	2	3	3	2	2	2	2	1	2	Television	A Friend	1	0	1	1	1	1	1	1	1	1	3	1	Injected	1	1	3	1	1	GotCovidElseYES
464	2020-07-08 12:22:27	3	1	1	0	Abu Dhabi	2	9	Semi government	1	1	0	0	0	0	3	3	1	0	2	3	3	3	0	1	2	1	0	Government website	Family OR relative	0	0	0	0	0	0	0	0	1	0	0	0	None	1	0	0	0	0	No
465	2020-07-08 12:41:49	2	0	2	1	Dubai	2	1	Government	2	1	1	0	1	0	3	3	1	1	3	3	3	2	0	0	2	3	0	The internet in general	The internet	1	0	0	0	0	0	0	0	1	0	0	0	None	0	0	0	0	0	No
466	2020-07-08 12:59:07	3	1	1	1	Abu Dhabi	1	8	Not working	0	1	1	1	0	1	3	3	1	0	3	3	3	3	1	3	3	3	3	Government website	A health worker	0	0	0	1	0	1	1	0	1	1	2	0	Orally	1	0	1	1	1	Yes
467	2020-07-08 13:01:24	3	0	1	0	Abu Dhabi	4	2	Semi government	0	1	1	1	1	1	3	3	0	0	3	3	3	3	3	3	3	3	3	The internet in general	A health worker	1	0	0	0	0	1	1	1	1	1	0	0	Orally	1	1	3	3	3	Yes
468	2020-07-08 13:48:03	1	0	1	1	Abu Dhabi	1	7	Self-employed	2	1	0	1	1	1	2	3	0	0	2	3	3	2	2	3	3	3	3	Government website	A health worker	0	0	0	1	1	1	1	1	5	0	2	5	Injected	1	1	2	2	2	Yes
469	2020-07-08 14:01:57	1	1	3	1	Abu Dhabi	3	7	Not working	1	1	1	1	1	1	3	3	0	0	2	3	3	2	2	3	3	2	3	Government website	A health worker	1	0	0	1	0	1	1	1	4	0	2	1	Injected	1	1	2	3	3	Yes
470	2020-07-08 15:13:54	1	1	3	0	Abu Dhabi	3	5	Government	4	1	0	1	1	1	3	3	0	0	2	2	2	2	2	2	3	2	0	Others	Others	0	0	0	1	0	0	0	0	0	0	0	0	None	0	0	0	0	0	No
471	2020-07-08 16:03:14	2	0	1	1	Dubai	3	4	Government	2	1	1	1	1	1	3	3	0	0	3	3	3	1	3	3	1	0	3	The internet in general	The internet	1	0	0	1	0	1	1	1	5	0	2	2	Injected	0	1	2	3	1	Yes
472	2020-07-08 17:22:47	2	1	3	1	Abu Dhabi	4	4	Private	2	1	1	0	1	0	2	1	1	1	3	2	2	0	0	0	1	3	0	The internet in general	A health worker	0	1	0	0	0	0	0	0	1	1	0	0	None	0	0	1	1	1	No
473	2020-07-08 17:25:19	3	1	1	1	Abu Dhabi	1	8	Not working	0	1	1	1	0	1	3	3	1	0	3	3	3	3	1	3	3	3	3	Government website	A health worker	0	0	0	1	0	1	1	0	1	1	2	0	Orally	1	0	1	1	1	Yes
474	2020-07-08 18:09:19	3	1	2	1	sharjah	3	3	Government	2	1	0	1	1	0	3	3	1	0	1	2	1	0	2	1	2	2	3	The internet in general	Others	0	0	0	1	1	1	1	1	1	1	1	1	Orally	0	0	1	2	2	Yes
475	2020-07-08 18:11:44	2	1	1	1	sharjah	3	5	Private	1	1	0	1	1	1	3	3	0	0	2	3	2	2	2	3	3	2	3	The internet in general	A health worker	0	0	0	1	0	1	1	1	2	0	3	1	Orally	1	1	2	2	3	Yes
476	2020-07-08 18:14:34	1	1	3	1	sharjah	1	6	Not working	1	1	1	1	1	1	2	3	0	1	2	3	2	2	1	3	2	2	3	The internet in general	Family OR relative	1	1	0	1	0	1	1	1	4	1	1	1	Injected	1	1	2	1	2	Yes
477	2020-07-08 18:18:51	3	1	1	1	Dubai	3	6	Private	2	1	0	1	1	0	3	3	1	0	2	3	2	2	2	2	3	1	3	The internet in general	A health worker	1	0	1	1	1	1	0	0	4	1	0	1	Nasal spray	1	1	2	2	2	Yes
478	2020-07-08 18:28:53	3	1	2	1	sharjah	4	5	Private	1	1	1	1	1	1	3	3	1	0	3	3	2	3	2	3	3	2	3	Government website	A health worker	0	1	0	1	0	1	1	1	3	1	1	5	Orally	1	0	2	2	2	Yes
479	2020-07-08 18:29:01	1	0	2	0	Ajman	0	0	Self-employed	0	1	0	0	0	0	0	0	0	0	0	0	0	0	0	0	0	0	0	Others	Others	0	0	0	0	0	0	0	0	0	0	0	0	None	0	0	0	0	0	No
480	2020-07-08 18:32:16	3	1	1	1	sharjah	3	5	Not working	2	1	0	1	0	1	2	2	1	0	3	3	2	2	2	2	3	2	2	The internet in general	A health worker	0	0	0	0	0	0	0	0	1	1	2	1	Orally	1	1	1	2	2	GotCovidElseNO
481	2020-07-08 18:33:37	2	1	1	1	Dubai	4	2	Private	3	1	1	1	1	0	3	3	0	0	1	1	1	1	1	3	3	2	3	Government website	The internet	0	0	0	1	0	1	1	1	3	0	2	3	Injected	0	1	2	2	2	Yes
482	2020-07-08 18:49:39	3	1	1	1	Abu Dhabi	3	5	Not working	0	1	0	1	0	1	3	3	0	0	1	3	3	3	3	3	3	3	3	The internet in general	The internet	1	0	0	1	0	1	1	1	5	0	3	6	Injected	1	1	3	3	3	Yes
483	2020-07-08 18:49:55	1	1	3	1	Abu Dhabi	3	6	Not working	0	1	1	1	1	0	0	1	0	1	0	1	3	1	1	1	2	0	3	Government website	Others	1	1	0	1	0	1	0	0	4	1	3	1	Injected	1	0	1	2	3	Yes
484	2020-07-08 18:52:27	2	1	1	1	Abu Dhabi	3	4	Not working	4	1	1	1	1	1	3	3	0	0	3	3	2	1	2	3	2	1	3	The internet in general	The internet	0	0	0	0	0	1	1	1	5	0	3	6	None	1	0	2	2	3	Yes
485	2020-07-08 18:53:43	3	1	1	1	Abu Dhabi	4	5	Private	1	1	0	1	1	1	3	3	0	0	2	3	0	3	3	3	2	2	3	Television	A health worker	0	0	0	1	0	1	1	1	1	1	1	1	None	1	1	2	3	3	Yes
486	2020-07-08 18:54:18	3	1	1	1	Abu Dhabi	3	7	Not working	3	1	0	1	0	1	2	3	0	0	0	3	3	3	2	2	2	2	2	The internet in general	A Friend	1	0	0	0	0	0	1	0	1	1	2	0	None	1	1	2	2	2	No
487	2020-07-08 18:55:23	4	0	1	1	Dubai	3	6	Not working	1	1	0	1	1	1	2	3	0	0	3	2	2	1	1	3	2	0	2	Government website	A health worker	0	0	0	1	0	0	1	1	5	1	2	1	None	1	1	2	2	3	Yes
488	2020-07-08 18:57:58	4	1	1	1	Abu Dhabi	4	2	Private	2	1	0	0	1	0	3	3	1	0	2	3	2	3	1	0	2	2	1	Television	A health worker	0	0	0	0	0	0	0	0	5	0	0	0	None	0	0	2	1	0	No
489	2020-07-08 18:58:24	4	0	1	1	Abu Dhabi	4	5	Government	4	1	1	1	1	1	3	3	0	0	1	1	1	3	2	3	3	3	3	Television	The internet	1	0	0	1	0	1	1	1	5	0	3	6	Nasal spray	1	1	2	2	2	Yes
490	2020-07-08 18:58:59	2	1	1	1	Abu Dhabi	3	5	Semi government	3	1	0	0	0	0	2	2	0	0	3	2	1	2	2	1	3	1	2	The internet in general	The internet	0	0	0	0	0	1	1	1	4	0	2	0	Nasal spray	1	1	2	2	2	Yes
491	2020-07-08 19:03:22	3	1	1	1	Abu Dhabi	2	4	Not working	3	1	0	0	1	0	3	3	0	0	2	3	2	1	1	1	2	1	1	Television	The internet	0	0	1	0	0	0	1	1	4	0	2	1	Orally	1	0	1	2	2	No
492	2020-07-08 19:03:53	2	1	1	1	sharjah	3	4	Private	1	1	0	1	1	1	3	3	0	0	3	3	3	1	2	3	3	2	3	The internet in general	A health worker	0	0	0	1	0	1	1	1	1	1	2	1	Orally	1	1	2	1	3	Yes
493	2020-07-08 19:04:07	3	1	1	1	Abu Dhabi	3	6	Private	1	1	0	1	0	1	3	3	0	0	0	3	3	2	3	3	3	1	3	Government website	The internet	0	0	0	1	0	1	1	1	4	0	2	1	Injected	1	0	2	2	3	Yes
494	2020-07-08 19:05:07	3	1	1	1	Abu Dhabi	3	5	Government	2	1	0	1	1	1	3	3	0	0	2	3	2	3	2	3	3	2	2	News blogs	A health worker	1	0	0	0	0	0	0	1	1	0	1	1	Injected	1	1	2	2	2	No
495	2020-07-08 19:05:33	2	1	1	1	Abu Dhabi	3	5	Private	2	1	0	1	0	1	3	3	0	0	2	3	2	2	2	3	3	3	2	Government website	The internet	0	1	1	0	1	0	1	1	1	1	2	1	Orally	0	0	2	2	3	No
496	2020-07-08 19:06:46	3	1	1	1	Abu Dhabi	4	5	Not working	1	1	1	1	1	1	3	3	0	0	2	3	3	3	3	2	2	2	3	The internet in general	The internet	0	0	0	1	0	1	1	1	4	1	1	0	Injected	1	1	3	3	3	Yes
497	2020-07-08 19:08:03	3	1	1	1	sharjah	3	5	Private	1	1	0	1	1	1	2	3	0	0	1	2	2	2	1	3	3	2	3	Television	A health worker	0	0	0	1	0	1	1	1	4	1	1	1	Injected	1	0	2	2	3	Yes
498	2020-07-08 19:08:05	2	1	1	1	Abu Dhabi	3	3	Not working	0	1	1	1	0	1	3	3	0	0	0	3	3	3	2	2	2	1	1	Government website	A health worker	1	1	0	1	0	1	1	1	5	1	1	1	Orally	1	1	2	2	2	Yes
499	2020-07-08 19:09:09	3	1	1	1	Abu Dhabi	1	6	Self-employed	1	1	0	1	0	1	3	3	1	0	3	2	2	2	0	2	2	2	2	The internet in general	The internet	1	0	1	0	0	0	0	0	1	1	0	0	None	1	0	1	2	2	No
500	2020-07-08 19:13:03	3	1	1	1	Abu Dhabi	3	5	Private	1	1	0	0	0	0	3	3	1	0	2	0	3	2	0	1	2	3	1	Government website	A health worker	0	0	0	0	0	0	0	0	1	1	0	0	None	0	0	3	3	0	No
501	2020-07-08 19:13:17	4	0	1	1	Dubai	3	5	Private	3	1	1	1	1	1	2	2	0	1	2	3	2	2	2	2	2	2	1	The internet in general	A health worker	0	1	0	0	0	0	0	0	4	0	2	2	None	1	1	2	2	2	Yes
502	2020-07-08 19:15:44	3	1	1	1	Abu Dhabi	3	5	Not working	2	1	0	1	0	0	3	3	0	0	0	0	0	3	3	3	3	3	3	Government website	The internet	0	0	0	1	0	1	1	0	1	0	2	2	Orally	1	1	2	2	3	Yes
503	2020-07-08 19:18:40	3	1	1	1	Abu Dhabi	2	5	Not working	2	1	0	1	1	1	3	3	0	0	2	3	3	2	2	3	3	3	3	The internet in general	The internet	0	1	0	0	0	1	1	1	5	1	2	1	Injected	1	1	3	3	3	Yes
504	2020-07-08 19:19:05	1	0	3	1	Abu Dhabi	1	4	Not working	0	1	1	1	0	1	2	3	0	0	2	2	3	3	2	2	3	2	2	The internet in general	The internet	0	0	0	1	0	1	1	1	2	1	1	2	Injected	1	1	2	2	3	Yes
505	2020-07-08 19:20:07	3	1	1	1	Abu Dhabi	3	6	Not working	3	1	0	1	0	0	3	3	0	0	1	3	2	1	1	3	3	3	3	Government website	A health worker	0	0	0	1	1	0	1	1	2	1	1	1	Injected	0	0	2	3	3	Yes
506	2020-07-08 19:22:21	4	0	1	1	Abu Dhabi	3	8	Government	2	1	1	1	1	1	3	2	0	0	2	2	1	2	3	3	3	2	2	Government website	A health worker	1	0	0	1	0	1	1	1	1	0	1	0	Orally	1	1	3	2	3	Yes
507	2020-07-08 19:22:42	3	1	1	1	sharjah	4	3	Private	1	1	0	1	0	0	2	3	0	0	3	3	2	1	2	2	3	3	3	The internet in general	The internet	0	0	0	1	0	1	1	1	4	1	0	1	Orally	1	1	2	2	2	Yes
508	2020-07-08 19:22:57	3	1	1	0	Abu Dhabi	3	6	Not working	3	1	1	0	1	0	1	1	1	0	0	2	3	1	0	0	2	3	0	Government website	A health worker	0	0	0	0	0	0	0	0	0	0	0	0	Orally	0	0	0	1	1	No
509	2020-07-08 19:23:19	3	1	1	1	Abu Dhabi	3	5	Private	2	1	1	1	1	0	3	2	0	1	2	1	2	1	1	3	2	3	2	The internet in general	The internet	0	0	0	1	0	1	1	1	2	0	1	1	Injected	0	0	2	2	2	Yes
510	2020-07-08 19:23:31	3	1	1	1	Abu Dhabi	3	8	Private	1	1	1	0	0	1	3	3	1	0	2	3	1	3	3	2	3	3	1	The internet in general	A health worker	0	1	1	0	0	0	0	0	1	1	0	0	None	0	0	1	1	1	No
511	2020-07-08 19:23:34	4	1	3	0	Abu Dhabi	0	4	Not working	1	1	0	1	1	1	2	3	0	0	2	2	2	3	3	3	3	3	3	Government website	A health worker	1	0	0	1	0	1	0	0	1	1	0	0	None	1	1	3	3	3	Yes
512	2020-07-08 19:24:37	3	1	1	1	Abu Dhabi	3	5	Not working	4	1	1	1	1	1	3	3	0	0	2	3	1	2	3	3	3	2	3	Government website	A health worker	0	0	0	1	0	1	1	1	1	0	3	2	Injected	1	0	3	2	3	Yes
513	2020-07-08 19:24:40	2	1	1	1	sharjah	3	4	Private	1	1	0	1	1	1	3	3	0	0	3	3	3	2	2	3	3	3	3	The internet in general	The internet	0	0	0	1	0	1	1	1	1	0	2	2	Orally	1	1	2	2	2	Yes
514	2020-07-08 19:25:46	3	1	1	1	Abu Dhabi	3	4	Private	2	1	1	1	1	1	2	2	0	0	2	2	2	2	2	2	2	2	2	The internet in general	A health worker	1	1	0	1	0	1	1	0	1	1	2	1	Injected	1	1	2	2	2	Yes
515	2020-07-08 19:27:09	3	1	1	1	sharjah	3	5	Not working	3	1	0	1	1	1	2	3	0	0	3	3	3	2	2	2	2	2	2	Government website	The internet	0	0	0	0	0	1	1	1	3	1	2	1	Injected	1	0	3	2	2	Yes
516	2020-07-08 19:31:57	4	1	1	1	Abu Dhabi	4	6	Government	2	1	1	1	0	1	3	3	0	0	3	3	3	2	2	3	3	2	2	The internet in general	A health worker	0	0	0	1	0	1	1	1	3	1	3	1	Injected	1	0	2	2	3	Yes
517	2020-07-08 19:33:49	3	0	1	1	Abu Dhabi	3	5	Private	2	1	1	1	1	1	3	3	0	0	3	3	3	3	3	3	3	3	3	Government website	A health worker	1	0	0	1	0	1	1	1	1	1	0	0	Injected	1	1	2	3	3	Yes
518	2020-07-08 19:33:51	2	1	1	1	Abu Dhabi	3	2	Private	2	1	1	1	0	1	3	3	0	0	1	3	0	2	3	3	3	3	3	The internet in general	The internet	0	0	0	1	0	1	1	1	1	0	2	3	Injected	1	1	2	2	3	Yes
519	2020-07-08 19:33:58	4	1	1	1	Abu Dhabi	4	6	Private	2	1	1	1	0	1	2	3	0	0	2	3	1	0	2	3	2	2	3	Government website	The internet	0	0	0	1	0	1	1	1	2	0	2	1	Orally	0	1	2	2	3	Yes
520	2020-07-08 19:34:15	3	1	1	1	Dubai	3	5	Not working	2	1	1	1	0	0	2	3	0	0	2	3	3	2	2	3	3	2	3	News blogs	The internet	0	0	0	0	1	0	1	1	5	0	2	2	Injected	0	0	2	3	3	Yes
521	2020-07-08 19:39:11	3	1	1	1	Abu Dhabi	4	6	Private	2	1	0	1	1	1	3	3	0	0	3	3	3	3	3	3	3	1	3	Government website	The internet	1	0	0	1	0	1	1	1	1	0	3	1	Injected	1	1	3	3	3	Yes
522	2020-07-08 19:41:50	4	1	1	0	Abu Dhabi	3	8	Not working	2	1	0	1	1	1	3	3	0	0	0	3	3	2	1	2	3	2	3	The internet in general	The internet	0	0	0	1	0	1	0	1	5	0	3	2	Injected	1	0	2	1	1	Yes
523	2020-07-08 19:42:48	1	1	3	1	Dubai	1	5	Not working	3	1	0	1	1	1	3	3	0	0	3	2	1	2	2	3	3	2	1	Government website	The internet	1	0	0	1	0	1	1	1	4	0	2	2	Orally	1	1	2	2	3	Yes
524	2020-07-08 19:44:09	3	1	1	1	Abu Dhabi	3	5	Not working	0	1	0	1	1	1	3	3	0	0	3	3	2	3	3	3	3	2	3	Government website	A health worker	1	0	0	1	0	1	1	1	2	0	2	1	Orally	1	1	2	2	3	Yes
525	2020-07-08 19:46:40	3	0	1	1	Abu Dhabi	3	5	Private	4	1	0	1	1	1	3	3	0	0	1	3	3	0	3	3	3	2	3	Government website	A health worker	0	0	0	1	0	1	1	1	1	0	2	1	Injected	0	0	2	2	3	Yes
526	2020-07-08 19:46:43	2	1	1	0	Abu Dhabi	3	5	Government	3	1	1	0	0	0	3	3	1	1	3	3	3	0	0	0	2	1	0	News blogs	A health worker	1	1	1	0	0	0	0	0	1	1	0	0	None	0	0	0	0	0	No
527	2020-07-08 19:46:47	4	1	1	0	sharjah	2	5	Not working	2	1	0	0	1	0	2	3	1	0	3	3	2	3	2	1	3	2	2	Television	A health worker	0	0	0	0	1	0	0	1	4	0	2	1	Nasal spray	0	0	2	1	2	No
528	2020-07-08 19:48:46	3	1	1	1	Abu Dhabi	3	4	Government	2	1	1	1	1	1	3	3	1	0	3	3	3	2	2	3	3	3	3	Government website	A health worker	0	0	0	1	0	1	1	1	5	0	3	1	Orally	1	1	2	2	3	Yes
529	2020-07-08 19:48:49	4	1	2	0	Abu Dhabi	3	4	Government	3	1	1	1	1	1	3	3	0	1	3	3	3	3	3	3	3	3	3	Government website	The internet	0	0	0	1	0	1	1	1	1	0	1	1	Orally	1	1	2	2	2	Yes
530	2020-07-08 19:49:48	2	1	1	1	Ajman	3	4	Not working	2	1	0	1	1	1	3	3	0	0	3	1	1	3	3	3	3	3	3	The internet in general	The internet	0	1	0	0	0	1	1	1	1	1	2	1	Injected	1	1	3	3	3	Yes
531	2020-07-08 19:50:08	3	1	1	1	Abu Dhabi	3	6	Not working	0	1	1	0	1	1	3	3	0	0	2	3	2	2	2	2	3	3	1	Government website	A health worker	0	0	0	0	0	0	0	0	1	0	0	0	None	0	0	1	1	1	No
532	2020-07-08 19:50:22	2	1	1	1	Abu Dhabi	1	4	Not working	1	1	0	1	0	1	3	3	0	0	1	3	3	3	3	3	3	3	3	Government website	The internet	0	0	0	1	0	1	1	1	4	0	2	1	None	1	1	3	3	3	Yes
533	2020-07-08 19:52:58	3	1	1	1	Abu Dhabi	3	5	Private	2	1	1	1	0	1	3	3	1	0	2	3	3	1	3	3	2	3	3	Television	The internet	0	0	0	1	0	1	1	1	5	0	2	3	None	1	1	2	2	2	Yes
534	2020-07-08 19:53:22	3	1	1	1	Abu Dhabi	4	8	Government	2	1	1	1	1	1	3	3	0	1	3	3	2	3	3	3	3	2	3	The internet in general	A health worker	1	0	0	1	0	1	1	1	4	1	1	1	Injected	1	1	3	2	3	Yes
535	2020-07-08 19:54:42	2	0	1	1	Abu Dhabi	3	6	Private	4	1	1	0	1	1	2	2	1	1	1	3	2	0	0	0	1	0	0	Television	Others	1	0	0	0	0	0	0	0	1	1	0	0	None	0	0	1	1	1	No
536	2020-07-08 19:55:00	2	0	1	1	sharjah	3	0	Private	2	1	1	1	0	1	2	3	0	0	2	3	1	2	2	3	2	2	3	Government website	The internet	0	0	0	0	0	0	1	1	1	1	2	5	Orally	0	0	2	2	3	Yes
537	2020-07-08 19:56:39	3	1	1	1	Abu Dhabi	3	4	Not working	2	1	0	1	1	0	3	3	0	0	3	3	3	2	2	3	3	3	2	Government website	The internet	1	0	0	0	0	0	1	1	4	1	1	1	Orally	1	1	2	2	3	Yes
538	2020-07-08 19:58:10	2	1	1	1	Abu Dhabi	3	4	Not working	2	1	1	1	0	1	3	3	0	0	2	1	1	2	3	3	3	2	2	News blogs	A health worker	1	0	0	1	0	1	0	1	4	1	2	0	Nasal spray	0	1	2	2	2	Yes
539	2020-07-08 19:58:29	2	1	1	1	Abu Dhabi	1	8	Self-employed	2	1	1	1	0	1	3	2	0	0	1	2	2	2	2	2	3	2	2	The internet in general	Others	0	0	0	0	0	0	0	0	1	1	1	0	None	1	1	2	2	1	Yes
540	2020-07-08 19:59:27	2	1	1	1	Abu Dhabi	3	4	Not working	2	1	0	1	1	1	3	3	0	0	2	2	2	3	2	3	3	2	1	The internet in general	The internet	1	0	0	0	0	0	0	0	1	0	0	0	None	1	0	1	1	2	No
541	2020-07-08 20:01:05	4	0	1	1	Abu Dhabi	3	6	Private	3	1	1	1	0	0	3	3	0	0	2	1	1	2	3	3	3	2	3	The internet in general	A Friend	1	0	0	1	0	1	1	1	4	0	1	1	Orally	1	1	2	2	2	Yes
542	2020-07-08 20:01:45	3	1	1	1	Ajman	3	0	Government	2	1	1	1	0	0	3	3	0	0	1	2	0	0	0	3	3	1	0	Others	Others	0	0	0	0	0	0	0	0	0	0	0	0	None	0	0	0	0	0	No
543	2020-07-08 20:03:18	3	1	1	1	Abu Dhabi	2	5	Not working	0	1	1	1	1	1	3	3	0	1	3	3	3	2	2	3	3	3	3	The internet in general	A health worker	0	1	0	1	0	1	1	1	2	0	2	2	Injected	0	0	3	2	3	Yes
544	2020-07-08 20:04:36	2	1	1	1	Abu Dhabi	3	4	Private	1	1	0	1	0	1	3	3	0	0	3	3	3	3	3	3	3	3	3	The internet in general	A health worker	0	0	0	1	0	1	1	1	1	0	3	1	Orally	1	1	2	2	3	Yes
545	2020-07-08 20:05:29	3	1	1	1	Abu Dhabi	3	5	Not working	4	1	1	1	1	0	2	3	0	0	2	2	2	3	2	2	2	1	2	The internet in general	A health worker	1	0	0	0	0	1	1	1	4	0	2	2	Injected	1	1	2	2	2	Yes
546	2020-07-08 20:05:49	3	0	1	1	Dubai	3	4	Not working	4	1	1	1	0	0	3	3	0	0	2	2	1	2	2	3	3	3	3	Government website	A health worker	1	0	0	1	0	1	1	1	1	0	3	5	Injected	1	1	2	3	3	Yes
547	2020-07-08 20:10:35	4	1	1	1	Abu Dhabi	3	5	Not working	0	1	1	0	1	0	3	3	1	0	0	3	1	0	0	2	2	2	2	Government website	The internet	0	0	0	0	0	0	0	0	4	0	0	0	Orally	0	0	2	2	2	No
548	2020-07-08 20:13:45	4	0	2	1	Abu Dhabi	2	3	Not working	0	1	1	1	1	1	3	3	0	0	3	3	2	3	3	3	3	2	3	Government website	A health worker	1	0	0	1	0	1	1	1	5	0	3	2	Injected	1	1	2	3	3	Yes
549	2020-07-08 20:17:50	1	0	3	1	Abu Dhabi	4	4	Not working	0	1	1	1	1	0	3	3	0	1	3	2	2	3	2	2	2	2	2	News blogs	The internet	0	0	0	0	0	0	0	1	2	1	1	3	Orally	0	0	1	2	2	No
550	2020-07-08 20:25:14	1	1	3	1	Abu Dhabi	1	7	Not working	1	1	1	1	0	1	3	3	0	1	3	3	2	2	2	3	2	2	3	Television	A health worker	1	0	0	1	0	1	1	1	3	1	1	1	Injected	1	1	2	3	3	Yes
551	2020-07-08 20:26:08	3	1	1	0	Abu Dhabi	3	5	Not working	4	1	1	1	1	1	3	3	0	0	0	3	3	3	3	3	3	2	3	Government website	A health worker	0	0	0	1	0	0	1	1	4	0	3	2	None	1	0	2	2	3	Yes
552	2020-07-08 20:29:32	4	1	1	1	sharjah	3	4	Private	1	1	1	1	1	1	3	3	0	0	3	3	1	3	2	3	3	2	3	Television	The internet	0	0	0	1	0	1	1	1	5	0	3	6	None	1	1	2	2	3	Yes
553	2020-07-08 20:29:56	1	0	3	1	sharjah	3	5	Not working	1	1	1	1	0	1	3	3	0	0	0	3	1	2	2	2	2	2	2	The internet in general	A health worker	0	0	0	1	0	1	1	1	3	0	2	3	Injected	0	0	2	2	2	No
554	2020-07-08 20:30:13	3	0	1	1	Dubai	3	4	Not working	4	1	1	1	0	0	3	3	0	0	2	2	1	2	2	3	3	3	3	Government website	A health worker	1	0	0	1	0	1	1	1	1	0	3	5	Injected	1	1	2	3	3	Yes
555	2020-07-08 20:30:25	3	1	1	1	Dubai	3	4	Private	2	1	0	1	1	1	3	3	1	0	3	3	3	2	2	3	0	0	3	Television	The internet	0	0	0	0	1	1	1	1	4	0	2	1	Orally	1	1	2	2	2	Yes
556	2020-07-08 20:30:31	2	1	3	0	Abu Dhabi	1	12	Not working	1	1	0	1	1	1	3	3	0	0	1	2	2	1	1	3	2	2	3	Government website	The internet	0	0	0	1	0	0	1	1	4	0	2	4	None	1	1	2	2	2	Yes
557	2020-07-08 20:31:49	2	1	1	1	Abu Dhabi	3	5	Not working	1	1	0	1	1	1	3	3	0	0	1	3	2	2	2	2	3	2	2	News blogs	A health worker	1	0	0	1	0	1	1	1	1	0	3	1	Orally	1	1	2	2	3	Yes
558	2020-07-08 20:33:21	3	0	1	1	Abu Dhabi	4	5	Private	3	1	0	0	1	0	3	3	1	1	0	2	3	3	0	0	3	3	0	Government website	The internet	0	1	1	0	0	0	0	0	1	0	0	0	None	0	0	0	0	0	No
559	2020-07-08 20:36:16	3	1	1	1	Dubai	3	4	Private	2	1	0	1	1	1	3	3	1	0	3	3	3	2	2	3	0	0	3	Television	The internet	0	0	0	0	1	1	1	1	4	0	2	1	Orally	1	1	2	2	2	Yes
560	2020-07-08 20:39:14	4	1	1	1	Dubai	3	5	Private	4	1	1	1	1	0	3	3	0	0	3	3	3	2	3	3	3	3	3	The internet in general	The internet	0	0	0	1	0	1	1	1	2	0	3	2	Injected	1	1	2	3	3	Yes
561	2020-07-08 20:39:15	2	1	1	1	sharjah	3	6	Not working	0	1	1	1	1	1	3	3	0	0	3	3	3	3	3	3	3	3	3	Government website	A health worker	1	0	0	1	0	1	1	1	4	1	1	1	Injected	1	1	3	3	3	Yes
562	2020-07-08 20:50:57	3	1	1	1	Abu Dhabi	4	3	Not working	2	1	1	1	0	1	3	3	0	1	3	3	3	3	2	3	3	3	3	The internet in general	A health worker	0	0	0	0	0	1	1	1	4	1	2	2	Injected	1	1	3	2	2	Yes
563	2020-07-08 20:52:46	2	1	1	1	Abu Dhabi	3	2	Government	2	1	0	1	1	1	3	3	0	1	1	2	0	3	2	3	3	3	3	The internet in general	A health worker	1	0	0	1	0	1	1	1	1	0	2	4	Injected	1	1	1	1	1	Yes
564	2020-07-08 20:55:15	1	1	3	0	Abu Dhabi	3	8	Not working	1	1	0	1	0	0	3	3	0	0	1	2	1	0	0	0	0	0	0	Others	Others	0	0	0	0	0	0	0	0	1	0	2	0	None	1	1	2	2	2	Yes
565	2020-07-08 20:56:14	4	1	1	1	Abu Dhabi	4	4	Not working	1	1	1	0	0	1	3	3	0	0	3	3	1	3	3	0	2	3	0	Government website	Others	0	0	1	0	0	0	0	0	0	1	0	0	Nasal spray	0	0	2	2	2	No
566	2020-07-08 21:01:57	2	1	1	0	Abu Dhabi	3	5	Government	3	1	1	1	1	1	2	3	0	0	3	2	1	2	3	3	2	1	2	The internet in general	The internet	0	1	0	1	0	1	1	1	4	0	2	1	None	1	1	2	3	3	Yes
567	2020-07-08 21:02:04	3	1	1	1	Abu Dhabi	0	6	Not working	2	1	1	1	1	1	3	3	0	0	1	2	2	3	3	2	3	3	3	The internet in general	The internet	1	1	0	1	0	1	1	1	4	0	2	2	Orally	1	1	2	2	2	Yes
568	2020-07-08 21:13:11	3	1	1	1	Ajman	3	5	Private	2	1	0	1	0	1	2	3	0	0	2	2	2	2	2	2	3	3	2	The internet in general	Others	0	0	0	1	1	1	1	1	1	1	2	0	Injected	1	1	3	1	2	Yes
569	2020-07-08 21:27:56	3	1	1	1	Abu Dhabi	3	4	Not working	0	1	1	1	0	1	3	2	0	0	2	2	2	2	2	3	3	2	3	The internet in general	A health worker	0	1	0	1	0	0	1	1	4	0	2	3	Orally	1	1	2	2	3	Yes
570	2020-07-08 21:31:07	3	1	1	1	Abu Dhabi	2	4	Private	1	1	0	0	1	0	2	3	1	0	2	3	0	2	0	1	1	1	1	The internet in general	A health worker	0	0	0	0	0	0	0	0	1	1	0	0	None	0	0	1	1	1	No
571	2020-07-08 21:36:44	4	0	1	1	Abu Dhabi	4	6	Government	1	1	0	1	1	1	2	3	1	0	2	1	1	2	2	3	3	3	3	Government website	A health worker	1	1	0	1	0	1	1	1	1	0	3	1	Injected	0	0	2	2	3	Yes
572	2020-07-08 21:41:55	1	1	2	1	sharjah	1	5	Self-employed	0	1	1	1	1	1	3	3	0	0	2	1	0	2	2	3	3	2	3	Television	Family OR relative	0	0	0	1	1	1	0	1	2	0	2	1	Injected	1	1	2	3	3	Yes
573	2020-07-08 21:43:21	4	1	1	1	Abu Dhabi	3	4	Self-employed	4	1	1	1	1	1	3	3	0	0	3	3	3	2	2	3	3	3	3	The internet in general	A health worker	1	0	0	1	0	1	1	1	1	0	3	1	Orally	0	0	3	3	3	Yes
574	2020-07-08 21:44:44	2	1	1	1	sharjah	3	5	Private	1	1	0	1	1	0	2	2	0	0	3	2	1	2	2	3	2	2	3	The internet in general	A health worker	1	0	0	1	0	0	1	1	2	1	2	2	Orally	0	1	2	2	2	No
575	2020-07-08 21:46:55	2	1	1	1	Ajman	4	4	Private	3	1	1	1	1	1	2	3	0	0	2	0	1	1	2	2	3	2	2	The internet in general	A health worker	0	0	0	1	0	1	1	1	5	1	1	1	Injected	1	1	1	1	1	Yes
576	2020-07-08 21:50:57	2	1	1	1	Abu Dhabi	3	4	Private	1	1	0	1	0	1	3	3	0	0	3	3	3	3	3	3	3	3	3	The internet in general	A health worker	0	0	0	1	0	1	1	1	1	0	3	1	Orally	1	1	2	2	3	Yes
577	2020-07-08 21:59:11	4	0	2	1	Abu Dhabi	3	6	Private	3	1	0	1	1	1	2	3	1	0	2	2	2	1	2	3	3	3	3	The internet in general	The internet	1	0	0	0	1	1	1	1	4	1	2	5	Injected	1	1	2	2	2	Yes
578	2020-07-08 22:01:26	2	1	1	0	Ajman	2	4	Private	2	1	1	1	1	0	3	3	1	0	3	0	3	2	2	2	2	2	3	The internet in general	The internet	1	0	0	0	0	0	0	0	0	1	2	1	Injected	1	0	2	2	2	No
579	2020-07-08 22:10:03	3	1	1	1	Abu Dhabi	3	5	Private	2	1	1	1	0	0	3	3	0	1	1	3	2	2	2	3	2	3	3	The internet in general	The internet	0	0	0	1	0	1	1	1	5	1	2	2	Orally	1	1	3	2	3	Yes
580	2020-07-08 22:16:39	4	1	1	1	Ajman	2	0	Private	1	1	0	1	0	1	3	3	0	0	2	3	3	2	2	3	3	3	3	Television	A health worker	0	0	0	1	0	1	0	1	1	1	2	3	None	0	1	3	3	2	Yes
581	2020-07-08 22:20:43	2	1	1	1	Abu Dhabi	3	4	Private	1	1	0	1	0	1	3	3	0	0	2	3	1	2	2	3	3	2	3	The internet in general	A health worker	0	0	0	1	1	0	1	1	4	0	3	2	Injected	1	1	3	3	3	Yes
582	2020-07-08 22:26:04	3	1	1	1	Abu Dhabi	3	7	Private	2	1	1	1	1	1	3	3	0	0	2	3	3	2	1	3	3	3	3	The internet in general	A health worker	0	0	0	1	0	0	0	0	1	1	1	0	Injected	0	0	2	3	3	Yes
583	2020-07-08 22:52:47	1	1	3	1	sharjah	1	6	Not working	1	1	1	1	1	1	2	3	0	1	2	3	2	2	1	3	2	2	3	The internet in general	Family OR relative	1	1	0	1	0	1	1	1	4	1	1	1	Injected	1	1	2	1	2	Yes
584	2020-07-08 22:59:16	4	1	1	1	Abu Dhabi	3	4	Not working	4	1	1	1	1	1	3	3	0	0	3	3	3	3	3	3	3	1	3	The internet in general	A Friend	0	0	0	1	0	1	1	1	4	0	3	2	Injected	1	1	2	2	3	Yes
585	2020-07-08 23:04:35	3	1	1	1	Abu Dhabi	3	6	Not working	0	1	1	1	1	1	3	3	0	0	2	3	3	1	2	2	3	1	3	The internet in general	A health worker	1	0	0	1	0	1	1	1	1	0	3	3	Injected	1	1	3	3	3	Yes
586	2020-07-08 23:11:37	4	1	1	1	Abu Dhabi	4	2	Private	2	1	0	0	1	0	3	3	1	0	2	3	2	3	1	0	2	2	1	Television	A health worker	0	0	0	0	0	0	0	0	5	0	0	0	None	0	0	2	1	0	No
587	2020-07-08 23:26:49	3	1	1	1	Ajman	3	4	Not working	0	1	0	1	1	0	0	0	0	0	0	0	0	0	0	0	0	0	0	Others	Others	0	0	0	0	0	0	0	0	0	0	0	0	None	0	0	0	0	0	No
588	2020-07-08 23:32:24	4	1	1	0	Abu Dhabi	0	0	Not working	0	1	0	1	1	1	3	3	0	0	0	3	1	0	3	0	3	2	0	Others	Others	0	0	0	0	0	0	0	0	0	0	0	0	None	0	0	0	0	0	No
589	2020-07-08 23:40:07	3	1	1	1	Abu Dhabi	3	6	Private	2	1	1	1	0	1	3	3	0	1	3	2	2	1	2	3	3	2	3	Government website	A health worker	1	0	0	0	0	0	1	1	1	1	2	0	Orally	1	1	2	3	2	Yes
590	2020-07-08 23:49:52	3	0	1	1	Dubai	3	4	Not working	4	1	1	1	0	0	3	3	0	0	2	2	1	2	2	3	3	3	3	Government website	A health worker	1	0	0	1	0	1	1	1	1	0	3	5	Injected	1	1	2	3	3	Yes
591	2020-07-08 23:58:23	3	1	1	1	Abu Dhabi	3	8	Private	2	1	0	1	0	1	3	3	0	0	3	3	3	2	2	3	3	3	3	The internet in general	The internet	0	0	0	1	0	1	1	1	4	1	0	0	Injected	1	0	2	2	3	Yes
592	2020-07-09 00:03:48	3	1	1	1	Abu Dhabi	3	6	Not working	0	1	1	1	1	1	3	3	0	0	1	3	2	2	3	3	2	2	3	Government website	The internet	0	0	0	1	0	0	1	1	1	0	2	2	Orally	0	1	2	3	3	Yes
593	2020-07-09 00:11:29	3	1	1	1	Dubai	2	3	Private	2	1	1	0	1	0	2	3	0	1	3	3	3	1	3	2	2	2	3	The internet in general	A health worker	0	0	0	0	0	1	1	1	2	0	1	3	Orally	1	0	1	2	2	Yes
594	2020-07-09 00:19:02	1	1	3	0	Abu Dhabi	3	8	Not working	1	1	0	1	0	0	3	3	0	0	1	2	1	0	0	0	0	0	0	Others	Others	0	0	0	0	0	0	0	0	1	0	2	0	None	1	1	2	2	2	Yes
595	2020-07-09 00:33:33	3	1	1	1	Abu Dhabi	3	5	Not working	0	1	0	1	0	1	3	3	0	0	1	3	3	3	3	3	3	3	3	The internet in general	The internet	1	0	0	1	0	1	1	1	5	0	3	6	Injected	1	1	3	3	3	Yes
596	2020-07-09 00:50:02	3	1	1	1	Dubai	2	3	Private	2	1	1	0	1	0	2	3	0	1	3	3	3	1	3	2	2	2	3	The internet in general	A health worker	0	0	0	0	0	1	1	1	2	0	1	3	Orally	1	0	1	2	2	Yes
597	2020-07-09 01:27:48	3	1	1	0	Abu Dhabi	3	5	Not working	4	1	1	1	1	1	3	3	0	0	0	3	3	3	3	3	3	2	3	Government website	A health worker	0	0	0	1	0	0	1	1	4	0	3	2	None	1	0	2	2	3	Yes
598	2020-07-09 02:09:31	3	1	1	0	Abu Dhabi	3	6	Not working	3	1	1	0	1	0	1	1	1	0	0	2	3	1	0	0	2	3	0	Government website	A health worker	0	0	0	0	0	0	0	0	0	0	0	0	Orally	0	0	0	1	1	No
599	2020-07-09 02:17:48	1	0	1	1	Abu Dhabi	1	7	Self-employed	2	1	0	1	1	1	2	3	0	0	2	3	3	2	2	3	3	3	3	Government website	A health worker	0	0	0	1	1	1	1	1	5	0	2	5	Injected	1	1	2	2	2	Yes
600	2020-07-09 03:05:25	4	1	1	1	Abu Dhabi	3	6	Private	1	1	1	1	0	1	3	3	0	0	3	3	3	2	2	3	3	3	3	Television	The internet	0	0	0	1	0	1	1	1	1	1	2	2	Injected	1	0	2	2	2	Yes
601	2020-07-09 05:04:27	3	1	1	1	Abu Dhabi	3	5	Private	2	1	1	1	0	0	3	3	0	1	1	3	2	2	2	3	2	3	3	The internet in general	The internet	0	0	0	1	0	1	1	1	5	1	2	2	Orally	1	1	3	2	3	Yes
602	2020-07-09 07:31:22	2	1	3	1	Abu Dhabi	4	4	Private	2	1	1	0	1	0	2	1	1	1	3	2	2	0	0	0	1	3	0	The internet in general	A health worker	0	1	0	0	0	0	0	0	1	1	0	0	None	0	0	1	1	1	No
603	2020-07-09 07:34:01	3	1	1	1	Dubai	4	4	Not working	0	1	1	1	0	1	3	3	0	1	3	3	1	2	3	3	3	3	3	Government website	A health worker	1	0	1	1	0	0	1	1	5	0	2	3	Orally	0	1	3	3	3	Yes
604	2020-07-09 08:14:22	2	1	1	0	Abu Dhabi	3	5	Government	3	1	1	0	0	0	3	3	1	1	3	3	3	0	0	0	2	1	0	News blogs	A health worker	1	1	1	0	0	0	0	0	1	1	0	0	None	0	0	0	0	0	No
605	2020-07-09 08:21:19	2	1	3	1	Dubai	2	1	Private	2	1	1	1	1	1	2	2	0	0	1	2	2	2	2	3	2	0	2	News papers	A health worker	0	0	0	1	0	1	1	1	5	1	1	2	Injected	0	1	2	2	2	Yes
606	2020-07-09 08:52:25	3	1	1	1	Abu Dhabi	3	4	Not working	2	1	1	1	0	1	3	3	0	0	3	2	3	2	2	2	2	2	2	Government website	The internet	0	0	0	1	0	1	0	0	1	1	0	0	Nasal spray	0	0	1	1	2	No
607	2020-07-09 09:03:30	2	1	3	1	Dubai	2	0	Private	2	1	1	1	1	1	3	3	0	0	0	0	1	0	0	0	0	0	0	Others	Others	0	0	0	0	0	0	0	0	0	0	0	0	Injected	0	0	2	1	2	Yes
608	2020-07-09 09:20:37	2	0	1	1	Abu Dhabi	4	3	Private	3	1	1	1	1	1	3	3	0	0	2	3	2	3	3	3	3	3	3	The internet in general	The internet	1	0	1	1	0	1	1	1	5	0	3	6	Injected	1	1	3	3	3	Yes
609	2020-07-09 09:20:56	3	0	1	1	Abu Dhabi	3	3	Private	3	1	0	1	1	0	3	2	0	0	3	3	3	2	1	3	3	3	3	Television	The internet	0	0	0	1	0	1	1	0	1	1	1	1	Injected	1	1	2	1	3	Yes
610	2020-07-09 09:23:29	2	1	1	1	Abu Dhabi	4	9	Government	1	1	0	1	0	1	3	3	1	0	2	2	3	1	3	3	2	0	1	Government website	A health worker	0	0	0	0	0	0	0	0	1	1	0	1	Orally	1	1	2	3	2	GotCovidElseYES
611	2020-07-09 09:26:10	4	0	1	1	Abu Dhabi	2	3	Private	4	1	0	1	1	1	3	3	0	0	3	3	3	3	3	3	3	2	3	Government website	A health worker	1	0	0	1	0	1	1	0	1	0	3	1	Injected	1	1	3	3	3	Yes
612	2020-07-09 09:30:39	3	0	1	1	Abu Dhabi	3	4	Private	4	1	0	1	0	1	2	3	0	1	3	3	3	2	2	3	2	2	3	The internet in general	The internet	0	0	0	1	0	1	1	1	4	0	3	2	Orally	1	1	2	2	3	Yes
613	2020-07-09 11:02:36	2	1	1	1	Abu Dhabi	3	5	Private	2	1	0	1	0	1	3	3	0	0	2	3	2	2	2	3	3	3	2	Government website	The internet	0	1	1	0	1	0	1	1	1	1	2	1	Orally	0	0	2	2	3	No
614	2020-07-09 11:09:42	4	0	1	1	Abu Dhabi	3	6	Private	1	1	1	1	1	1	2	2	0	0	3	3	3	2	2	3	3	3	3	Government website	The internet	0	0	0	1	0	1	1	1	2	0	2	1	Orally	1	1	2	2	2	Yes
615	2020-07-09 11:13:43	2	0	1	1	Abu Dhabi	3	0	Private	2	1	0	1	0	0	2	3	0	0	2	3	2	2	2	3	2	1	3	Government website	The internet	0	0	0	1	0	1	1	1	1	1	2	3	Orally	1	1	2	2	3	Yes
616	2020-07-09 11:19:30	2	0	1	1	Abu Dhabi	3	5	Private	2	1	0	1	1	1	3	3	0	0	3	3	3	1	2	3	3	3	3	The internet in general	The internet	0	0	0	1	0	1	1	1	2	0	2	3	Orally	0	0	2	2	3	Yes
617	2020-07-09 11:22:56	4	0	1	1	Abu Dhabi	3	5	Private	3	1	1	1	0	1	1	1	0	0	0	3	3	2	2	3	2	2	2	Television	The internet	1	0	0	1	1	0	1	1	1	1	0	1	Nasal spray	1	1	2	2	2	No
618	2020-07-09 11:45:38	4	0	1	1	Abu Dhabi	4	5	Government	4	1	1	1	1	1	3	3	0	0	1	1	1	3	2	3	3	3	3	Television	The internet	1	0	0	1	0	1	1	1	5	0	3	6	Nasal spray	1	1	2	2	2	Yes
619	2020-07-09 11:47:13	1	1	3	1	Abu Dhabi	3	6	Not working	0	1	1	1	1	0	0	1	0	1	0	1	3	1	1	1	2	0	3	Government website	Others	1	1	0	1	0	1	0	0	4	1	3	1	Injected	1	0	1	2	3	Yes
620	2020-07-09 11:53:41	3	1	1	1	Dubai	3	6	Private	2	1	0	1	1	0	3	3	1	0	2	3	2	2	2	2	3	1	3	The internet in general	A health worker	1	0	1	1	1	1	0	0	4	1	0	1	Nasal spray	1	1	2	2	2	Yes
621	2020-07-09 13:39:26	3	1	1	1	Abu Dhabi	3	8	Private	2	1	0	1	0	1	3	3	0	0	3	3	3	2	2	3	3	3	3	The internet in general	The internet	0	0	0	1	0	1	1	1	4	1	0	0	Injected	1	0	2	2	3	Yes
622	2020-07-09 13:40:17	3	0	1	1	Abu Dhabi	3	5	Private	2	1	1	1	1	1	3	3	0	0	3	3	3	3	3	3	3	3	3	Government website	A health worker	1	0	0	1	0	1	1	1	1	1	0	0	Injected	1	1	2	3	3	Yes
623	2020-07-09 14:20:51	3	1	1	1	Abu Dhabi	3	5	Not working	2	1	1	1	1	1	3	3	0	1	1	2	1	2	2	3	2	2	3	Government website	A health worker	0	0	1	1	0	0	1	1	4	0	2	1	Injected	1	1	3	3	3	Yes
624	2020-07-09 14:25:22	3	1	1	1	Abu Dhabi	2	4	Not working	3	1	0	0	1	0	3	3	0	0	2	3	2	1	1	1	2	1	1	Television	The internet	0	0	1	0	0	0	1	1	4	0	2	1	Orally	1	0	1	2	2	No
625	2020-07-09 14:31:02	1	1	3	1	sharjah	1	4	Not working	1	1	1	0	0	0	3	3	1	1	3	3	3	3	2	1	2	1	1	The internet in general	The internet	0	1	0	0	0	0	0	0	1	1	0	1	None	0	0	1	1	0	No
626	2020-07-09 14:31:44	1	1	3	1	sharjah	1	4	Not working	1	1	1	0	0	0	3	3	1	1	3	3	3	3	2	1	2	1	1	The internet in general	The internet	0	1	0	0	0	0	0	0	1	1	0	1	None	0	0	1	1	0	No
627	2020-07-09 14:54:07	3	0	1	1	Abu Dhabi	3	3	Private	3	1	0	1	1	0	3	2	0	0	3	3	3	2	1	3	3	3	3	Television	The internet	0	0	0	1	0	1	1	0	1	1	1	1	Injected	1	1	2	1	3	Yes
628	2020-07-09 14:59:40	3	1	1	1	sharjah	3	5	Not working	3	1	0	1	1	1	2	3	0	0	3	3	3	2	2	2	2	2	2	Government website	The internet	0	0	0	0	0	1	1	1	3	1	2	1	Injected	1	0	3	2	2	Yes
629	2020-07-09 15:37:45	2	1	1	1	Abu Dhabi	3	4	Not working	0	1	0	1	1	1	3	3	0	0	2	3	2	1	1	2	1	1	2	News blogs	A health worker	0	0	0	0	0	1	0	0	1	1	0	0	Nasal spray	1	0	2	2	1	No
630	2020-07-09 16:02:37	2	1	3	0	Abu Dhabi	2	8	Government	3	1	0	1	1	1	3	3	1	0	3	3	3	3	3	3	3	3	3	News papers	The internet	0	0	0	1	0	1	0	1	1	1	2	1	None	1	0	2	2	3	Yes
631	2020-07-09 17:33:22	2	1	3	0	Abu Dhabi	2	8	Government	3	1	0	1	1	1	3	3	1	0	3	3	3	3	3	3	3	3	3	News papers	The internet	0	0	0	1	0	1	0	1	1	1	2	1	None	1	0	2	2	3	Yes
632	2020-07-09 17:59:36	2	1	1	1	Abu Dhabi	3	4	Private	1	1	0	1	0	1	3	3	0	0	2	3	1	2	2	3	3	2	3	The internet in general	A health worker	0	0	0	1	1	0	1	1	4	0	3	2	Injected	1	1	3	3	3	Yes
633	2020-07-09 18:17:47	3	1	1	1	sharjah	3	5	Private	1	1	0	1	1	1	2	3	0	0	1	2	2	2	1	3	3	2	3	Television	A health worker	0	0	0	1	0	1	1	1	4	1	1	1	Injected	1	0	2	2	3	Yes
634	2020-07-09 18:35:59	3	1	1	1	Abu Dhabi	3	5	Private	1	1	0	1	0	1	3	3	0	0	3	3	3	3	3	3	3	2	3	The internet in general	A health worker	0	0	0	1	0	1	1	1	1	0	3	2	Orally	1	1	3	3	3	Yes
635	2020-07-09 18:46:34	1	1	3	1	Abu Dhabi	1	5	Not working	0	1	1	1	1	1	0	3	0	0	3	3	3	3	2	3	1	0	3	The internet in general	The internet	0	0	0	1	0	0	0	0	4	1	0	0	Injected	0	1	2	3	2	Yes
636	2020-07-09 19:00:04	4	1	1	1	Abu Dhabi	4	6	Government	2	1	1	1	0	1	3	3	0	0	3	3	3	2	2	3	3	2	2	The internet in general	A health worker	0	0	0	1	0	1	1	1	3	1	3	1	Injected	1	0	2	2	3	Yes
637	2020-07-09 19:06:40	3	1	1	1	Dubai	3	4	Private	2	1	0	1	1	1	3	3	1	0	3	3	3	2	2	3	0	0	3	Television	The internet	0	0	0	0	1	1	1	1	4	0	2	1	Orally	1	1	2	2	2	Yes
638	2020-07-09 19:12:01	3	1	1	1	Abu Dhabi	3	5	Private	4	1	0	1	1	1	3	3	0	1	2	1	1	1	1	3	3	2	3	The internet in general	The internet	0	1	0	0	0	0	1	0	4	1	1	1	None	1	1	2	2	2	Yes
639	2020-07-09 19:35:22	3	1	1	1	Abu Dhabi	4	5	Private	1	1	0	1	1	1	3	3	0	0	2	3	0	3	3	3	2	2	3	Television	A health worker	0	0	0	1	0	1	1	1	1	1	1	1	None	1	1	2	3	3	Yes
640	2020-07-09 21:07:37	3	1	1	1	Abu Dhabi	3	5	Not working	0	1	0	1	0	0	3	3	0	0	2	3	3	0	3	3	3	2	3	The internet in general	The internet	1	0	0	1	0	1	1	1	1	0	2	3	None	1	1	3	2	3	Yes
641	2020-07-09 21:15:02	4	0	1	1	Abu Dhabi	2	3	Private	4	1	0	1	1	1	3	3	0	0	3	3	3	3	3	3	3	2	3	Government website	A health worker	1	0	0	1	0	1	1	0	1	0	3	1	Injected	1	1	3	3	3	Yes
642	2020-07-09 21:15:12	4	0	1	1	Dubai	3	4	Not working	0	1	0	1	1	1	3	3	0	0	3	3	3	3	3	3	3	3	3	The internet in general	The internet	1	0	0	1	0	1	1	1	1	1	2	1	Injected	1	1	3	3	3	Yes
643	2020-07-09 21:23:24	3	1	1	1	Abu Dhabi	3	6	Not working	0	1	0	1	1	1	3	3	0	0	3	3	3	2	1	3	2	1	3	The internet in general	A health worker	0	0	0	0	0	1	1	1	1	0	3	2	Orally	1	0	1	1	1	GotCovidElseYES
644	2020-07-09 21:30:39	2	1	1	1	Abu Dhabi	3	2	Private	2	1	1	1	0	1	3	3	0	0	1	3	0	2	3	3	3	3	3	The internet in general	The internet	0	0	0	1	0	1	1	1	1	0	2	3	Injected	1	1	2	2	3	Yes
645	2020-07-09 21:34:29	2	1	3	0	Abu Dhabi	3	10	Private	3	1	0	1	1	1	2	2	0	0	3	3	1	2	1	1	3	2	3	Government website	A health worker	0	0	0	1	0	1	1	1	5	0	2	5	Injected	1	1	3	2	3	Yes
646	2020-07-09 22:22:07	3	1	1	1	Abu Dhabi	3	7	Not working	1	1	0	1	1	1	3	3	1	1	3	3	3	1	1	2	2	1	2	Government website	The internet	0	0	0	1	0	1	0	0	1	1	2	1	Orally	0	0	2	2	2	No
647	2020-07-09 22:28:49	2	1	1	1	Abu Dhabi	1	10	Not working	1	1	0	1	1	1	2	3	1	0	3	2	2	3	3	3	3	3	2	Government website	A health worker	1	0	0	0	1	1	1	1	4	1	2	0	Nasal spray	1	1	2	2	1	Yes
648	2020-07-09 22:45:50	4	0	1	0	Abu Dhabi	0	11	Government	3	1	0	1	1	1	3	3	0	0	2	2	2	1	2	3	3	3	3	Government website	A Friend	1	0	0	1	0	0	1	1	1	0	3	2	Injected	1	1	2	2	3	Yes
649	2020-07-09 23:39:37	3	1	1	1	Abu Dhabi	2	4	Not working	3	1	0	0	1	0	3	3	0	0	2	3	2	1	1	1	2	1	1	Television	The internet	0	0	1	0	0	0	1	1	4	0	2	1	Orally	1	0	1	2	2	No
650	2020-07-10 00:29:13	3	1	1	1	Abu Dhabi	3	5	Not working	0	1	0	1	0	1	2	3	0	0	3	3	3	2	2	2	3	2	2	The internet in general	The internet	0	0	0	0	0	1	1	1	1	1	1	1	Orally	1	1	2	2	2	Yes
651	2020-07-10 00:35:08	3	1	1	1	Abu Dhabi	2	6	Not working	1	1	0	1	1	1	3	3	0	0	2	2	1	2	2	2	2	2	2	Television	A health worker	0	0	0	0	0	1	1	1	4	1	2	1	Nasal spray	1	1	1	1	1	Yes
652	2020-07-10 00:41:07	3	0	1	1	Abu Dhabi	3	4	Government	2	1	0	1	1	1	2	3	0	0	2	1	1	1	2	3	3	2	2	Government website	Family OR relative	1	0	0	1	0	1	1	1	1	0	2	5	Orally	1	1	2	2	1	Yes
653	2020-07-10 00:51:40	3	0	1	1	Abu Dhabi	3	4	Private	1	1	0	1	0	1	2	3	1	0	2	3	1	3	2	2	3	1	3	Government website	The internet	1	0	0	1	0	1	1	1	2	1	1	5	Orally	1	1	2	3	3	Yes
654	2020-07-10 00:51:57	3	0	1	1	Abu Dhabi	3	2	Government	2	1	1	1	1	1	3	3	0	0	1	0	0	3	3	3	3	2	3	The internet in general	The internet	0	0	0	1	0	1	1	1	4	0	3	2	Orally	1	1	2	2	2	Yes
655	2020-07-10 01:04:42	3	0	1	1	Abu Dhabi	3	2	Government	2	1	1	1	1	1	3	3	0	0	1	0	0	3	3	3	3	2	3	The internet in general	The internet	0	0	0	1	0	1	1	1	4	0	3	2	Orally	1	1	2	2	2	Yes
656	2020-07-10 01:06:33	3	0	1	1	Abu Dhabi	3	5	Private	2	1	0	1	0	1	3	3	1	0	2	2	0	3	3	3	3	0	3	Government website	Others	1	0	0	1	0	1	1	1	5	1	2	2	Injected	1	1	3	3	3	Yes
657	2020-07-10 01:16:10	3	1	1	1	Ajman	3	5	Private	2	1	0	1	0	1	2	3	0	0	2	2	2	2	2	2	3	3	2	The internet in general	Others	0	0	0	1	1	1	1	1	1	1	2	0	Injected	1	1	3	1	2	Yes
658	2020-07-10 01:23:07	3	0	1	1	Abu Dhabi	3	5	Government	2	1	0	1	1	0	3	3	0	0	2	2	2	2	2	3	3	3	3	The internet in general	The internet	0	0	0	0	0	1	1	0	4	0	3	2	Injected	1	1	2	2	2	Yes
659	2020-07-10 01:52:51	3	1	1	1	Dubai	3	6	Not working	0	1	1	0	1	1	2	3	1	0	1	2	1	2	2	2	2	3	2	Television	The internet	1	0	0	0	0	0	1	0	1	1	1	1	None	1	1	2	2	2	No
660	2020-07-10 05:35:46	3	1	1	1	Abu Dhabi	3	4	Private	2	1	0	0	1	0	2	3	0	0	3	3	3	2	3	3	2	0	3	The internet in general	The internet	1	1	0	1	0	1	1	1	2	1	1	1	Orally	1	1	2	2	2	GotCovidElseYES
661	2020-07-10 07:29:46	3	1	1	1	Abu Dhabi	4	5	Not working	3	1	1	1	0	0	3	3	0	1	3	3	2	3	1	1	2	3	1	The internet in general	The internet	0	1	1	0	1	0	0	0	1	1	0	1	Nasal spray	0	1	3	3	3	No
662	2020-07-10 07:54:38	3	1	1	1	Abu Dhabi	3	6	Self-employed	1	1	1	0	1	0	1	3	1	1	3	3	2	2	0	0	1	2	0	Television	Others	1	1	1	0	0	0	0	0	1	1	3	0	Orally	0	0	0	1	1	No
663	2020-07-10 08:02:53	4	0	2	1	Abu Dhabi	3	6	Private	3	1	0	1	1	1	2	3	1	0	2	2	2	1	2	3	3	3	3	The internet in general	The internet	1	0	0	0	1	1	1	1	4	1	2	5	Injected	1	1	2	2	2	Yes
664	2020-07-10 08:05:08	3	1	1	1	Abu Dhabi	3	6	Not working	0	1	1	0	0	1	3	3	1	0	2	2	2	2	2	2	2	2	2	News blogs	A health worker	0	0	0	1	1	1	1	1	1	0	1	1	Orally	0	0	3	3	3	Yes
665	2020-07-10 08:06:11	3	1	1	1	sharjah	3	4	Private	1	1	0	1	0	1	3	3	1	0	2	2	2	1	1	3	3	3	3	The internet in general	A health worker	0	0	0	1	0	1	1	1	1	1	2	1	Orally	1	1	3	3	3	Yes
666	2020-07-10 09:22:33	3	1	1	1	Abu Dhabi	2	6	Private	2	1	1	1	0	1	3	3	0	0	3	3	3	3	3	3	3	3	3	News blogs	The internet	1	0	0	1	0	1	0	0	2	0	1	1	Orally	1	1	3	3	3	Yes
667	2020-07-10 09:32:05	3	1	1	1	Abu Dhabi	3	5	Not working	0	1	0	1	0	1	2	3	0	0	3	3	3	2	2	2	3	2	2	The internet in general	The internet	0	0	0	0	0	1	1	1	1	1	1	1	Orally	1	1	2	2	2	Yes
668	2020-07-10 09:41:52	3	1	1	1	Abu Dhabi	3	8	Not working	0	1	1	1	0	1	3	3	1	1	3	3	3	3	3	2	3	1	2	The internet in general	A health worker	1	0	0	1	0	0	0	0	5	1	1	1	None	1	1	2	3	2	Yes
669	2020-07-10 09:46:24	3	1	1	1	Abu Dhabi	3	4	Semi government	1	1	0	1	0	1	2	3	1	0	2	2	2	2	2	3	3	2	3	News blogs	A health worker	0	0	0	1	1	1	1	1	1	1	1	1	Orally	1	1	2	2	1	Yes
670	2020-07-10 10:05:04	4	1	1	1	Abu Dhabi	3	6	Private	1	1	0	1	1	1	3	3	1	0	3	3	2	2	3	3	3	2	3	The internet in general	The internet	1	0	0	1	1	1	1	1	1	1	1	0	Injected	1	1	3	3	3	Yes
671	2020-07-10 11:14:03	4	0	1	1	Abu Dhabi	4	4	Semi government	4	1	1	1	0	1	2	2	0	0	1	1	1	2	2	2	2	2	2	The internet in general	A health worker	1	0	0	1	0	1	1	1	2	1	2	2	Nasal spray	1	1	2	2	2	Yes
672	2020-07-10 11:26:55	4	1	1	0	Abu Dhabi	3	13	Not working	4	1	1	1	0	1	3	3	0	0	3	3	3	2	2	3	3	1	3	The internet in general	The internet	1	0	0	1	0	1	1	1	5	0	2	2	Injected	1	1	3	3	3	Yes
673	2020-07-10 11:38:38	1	0	3	0	Abu Dhabi	1	11	Not working	1	1	1	1	1	1	2	2	0	0	2	2	2	2	2	3	3	3	3	Radio	A health worker	1	1	1	1	0	0	0	1	5	1	3	6	Injected	1	1	2	2	2	Yes
674	2020-07-10 11:56:38	2	1	1	1	Abu Dhabi	3	2	Private	2	1	1	1	0	1	3	3	0	0	1	3	0	2	3	3	3	3	3	The internet in general	The internet	0	0	0	1	0	1	1	1	1	0	2	3	Injected	1	1	2	2	3	Yes
675	2020-07-10 12:07:21	3	1	1	1	Dubai	3	5	Government	3	1	0	1	1	1	2	2	1	0	1	3	3	1	0	2	3	2	2	The internet in general	A health worker	1	0	0	0	1	1	1	1	1	1	1	1	Orally	1	1	2	1	1	Yes
676	2020-07-10 12:09:09	3	0	1	1	Dubai	3	5	Not working	4	1	1	1	1	0	2	3	0	0	2	2	2	2	1	1	1	2	2	The internet in general	The internet	0	1	0	0	0	0	1	0	1	1	2	1	Orally	0	0	2	2	3	No
677	2020-07-10 12:12:43	4	1	1	0	Abu Dhabi	4	7	Not working	3	1	1	0	1	1	3	3	1	1	1	2	2	2	1	0	2	3	1	The internet in general	The internet	1	1	0	0	0	0	0	0	1	1	0	0	None	0	0	3	3	3	No
678	2020-07-10 12:17:45	1	1	3	1	Dubai	2	5	Not working	0	1	1	1	0	1	3	3	0	0	2	1	2	1	1	2	3	2	2	The internet in general	The internet	0	1	1	1	0	0	0	0	4	1	0	0	Injected	1	1	1	3	2	Yes
679	2020-07-10 12:20:11	1	1	3	1	Dubai	3	5	Not working	0	1	1	1	0	1	3	3	0	0	1	2	2	2	2	2	3	3	2	The internet in general	The internet	1	0	1	1	0	0	1	0	2	1	1	1	Nasal spray	1	1	2	2	2	Yes
680	2020-07-10 12:25:14	3	0	1	1	Abu Dhabi	4	0	Government	2	1	1	1	0	1	3	3	0	0	3	3	3	3	2	3	3	1	3	The internet in general	The internet	1	0	1	1	0	1	1	1	5	0	3	2	Injected	1	1	2	2	2	Yes
681	2020-07-10 12:25:51	4	1	1	1	Dubai	4	5	Private	3	1	1	1	1	1	3	3	0	0	2	2	3	3	2	2	2	3	3	Government website	The internet	0	0	0	0	0	0	1	1	5	1	2	2	None	1	1	2	2	2	Yes
682	2020-07-10 12:26:04	3	1	1	1	Dubai	3	9	Not working	0	1	1	1	1	1	3	3	0	0	3	2	2	3	3	3	3	3	3	Government website	A health worker	1	0	0	1	0	1	1	1	1	0	3	1	Injected	1	1	3	3	3	Yes
683	2020-07-10 12:27:33	2	0	3	1	Ajman	3	1	Private	1	1	0	0	0	0	0	2	0	0	2	0	0	1	0	0	1	0	0	Television	Others	0	1	1	0	0	0	0	0	1	1	0	0	None	0	0	0	0	0	No
684	2020-07-10 12:28:00	3	1	1	1	Abu Dhabi	2	3	Government	3	1	1	1	1	0	2	3	1	0	0	3	3	3	2	3	1	2	2	Television	The internet	1	0	0	0	0	0	0	0	1	1	0	0	Orally	1	1	2	2	3	Yes
685	2020-07-10 12:32:16	2	1	1	1	Abu Dhabi	3	5	Government	1	1	1	1	1	1	1	2	0	0	1	1	2	2	2	2	2	2	1	News blogs	A health worker	0	1	0	0	0	0	1	0	2	1	2	2	Orally	1	1	2	2	2	Yes
686	2020-07-10 12:32:50	3	1	1	1	Abu Dhabi	3	6	Government	1	1	1	0	1	0	3	3	1	1	2	3	2	0	0	0	2	3	0	Government website	A health worker	1	1	1	0	0	0	0	0	1	1	0	0	None	0	0	0	0	0	No
687	2020-07-10 12:35:02	4	1	1	1	Abu Dhabi	3	6	Government	2	1	1	1	1	1	2	3	0	0	3	2	1	2	2	2	2	1	2	Government website	A health worker	1	0	1	1	0	1	0	0	1	1	1	1	None	1	1	2	2	2	Yes
688	2020-07-10 12:37:33	4	1	1	1	Abu Dhabi	3	3	Government	1	1	0	0	0	1	3	3	1	0	2	1	0	0	2	2	2	0	1	Government website	A health worker	1	0	0	0	0	0	0	0	1	0	0	0	None	0	0	1	1	2	No
689	2020-07-10 12:37:34	3	1	1	1	Dubai	3	4	Self-employed	2	1	1	1	1	1	2	3	0	0	3	3	3	1	1	2	3	3	2	The internet in general	The internet	1	1	0	0	0	1	0	0	2	0	1	1	Orally	0	0	1	1	1	Yes
690	2020-07-10 12:37:42	3	1	1	1	Abu Dhabi	3	6	Government	2	1	0	1	1	1	2	3	1	1	3	2	2	2	2	2	3	3	3	The internet in general	The internet	0	1	0	1	0	1	1	0	4	0	1	2	Injected	0	0	2	1	0	No
691	2020-07-10 12:37:44	3	1	1	1	Dubai	3	5	Private	1	1	1	1	1	1	3	3	1	0	3	3	3	3	2	3	2	3	2	The internet in general	A health worker	0	0	0	0	0	0	0	0	1	1	2	1	Orally	1	0	2	2	2	No
692	2020-07-10 12:39:28	4	1	1	1	Abu Dhabi	3	4	Not working	4	1	1	1	1	0	2	3	0	0	2	3	1	3	3	2	2	0	2	Government website	A Friend	1	0	0	1	0	1	1	1	4	1	0	1	Injected	1	1	3	3	3	Yes
693	2020-07-10 12:40:45	2	1	1	1	Abu Dhabi	3	0	Government	1	1	0	1	1	1	2	2	0	1	1	3	1	0	3	3	2	1	2	Government website	A health worker	0	1	1	1	0	1	1	1	1	1	1	0	Nasal spray	1	1	2	1	1	Yes
694	2020-07-10 12:42:46	3	1	1	0	sharjah	2	5	Semi government	3	1	0	1	1	1	3	3	0	0	3	3	3	3	2	2	1	1	1	Government website	A health worker	0	0	0	1	1	1	0	0	1	0	2	1	Injected	1	1	2	2	2	No
695	2020-07-10 12:43:11	4	1	1	1	Abu Dhabi	3	3	Government	1	1	1	1	1	0	1	3	1	1	1	2	2	2	2	2	2	2	2	Government website	The internet	1	1	1	1	0	0	1	1	2	0	2	1	Injected	1	1	2	2	2	Yes
696	2020-07-10 12:43:13	2	1	1	1	Abu Dhabi	2	4	Government	1	1	1	0	1	0	2	3	1	1	2	2	2	1	1	0	2	1	0	The internet in general	Others	0	1	1	0	0	0	0	0	0	0	0	0	Nasal spray	0	0	2	3	3	No
697	2020-07-10 12:44:31	4	1	1	1	Dubai	3	5	Not working	3	1	0	1	0	1	3	3	0	0	3	3	3	3	3	3	3	2	3	Government website	A health worker	1	0	0	1	0	0	1	1	3	0	2	1	Injected	1	1	2	3	3	Yes
698	2020-07-10 12:44:39	3	1	2	1	Abu Dhabi	4	2	Government	1	1	1	0	1	1	2	3	1	1	3	3	3	2	2	0	2	1	2	News blogs	The internet	0	0	0	0	0	0	0	0	1	1	0	0	None	0	0	0	0	1	No
699	2020-07-10 12:46:00	1	1	1	1	Abu Dhabi	2	6	Government	1	1	1	1	1	1	3	3	1	1	2	3	3	1	1	2	2	3	2	Government website	A health worker	0	1	0	0	0	0	0	0	1	1	0	0	None	1	1	2	2	3	No
700	2020-07-10 12:46:40	3	1	1	1	Abu Dhabi	4	0	Government	2	1	0	1	1	1	0	0	1	0	0	0	0	0	0	3	3	3	3	News blogs	The internet	1	1	1	0	0	1	1	1	1	1	3	0	Injected	1	1	3	0	0	Yes
701	2020-07-10 12:48:41	3	1	2	1	Abu Dhabi	3	6	Government	2	1	1	0	1	0	3	3	0	0	2	2	1	1	2	1	2	3	1	The internet in general	The internet	0	0	0	0	1	0	0	0	1	0	0	0	None	0	0	1	2	1	No
702	2020-07-10 12:50:02	3	1	1	1	Abu Dhabi	3	6	Semi government	1	1	1	1	1	1	3	3	0	0	2	2	1	2	2	2	2	2	2	Government website	The internet	0	0	0	0	0	0	0	0	1	1	1	0	Injected	1	1	2	2	2	No
703	2020-07-10 12:50:31	2	1	1	1	Abu Dhabi	3	3	Government	2	1	0	1	0	1	3	3	0	0	3	3	3	2	3	3	3	0	3	The internet in general	A health worker	0	0	0	1	0	1	1	1	1	1	2	1	None	1	0	3	2	1	Yes
704	2020-07-10 12:50:38	3	0	1	1	Abu Dhabi	3	4	Government	1	1	1	1	1	1	3	3	0	0	3	3	3	2	2	3	3	3	3	The internet in general	A health worker	1	1	0	1	0	1	0	0	1	1	0	1	Injected	1	1	3	3	3	Yes
705	2020-07-10 12:51:55	3	0	1	1	Abu Dhabi	3	4	Private	1	1	1	0	1	1	2	2	1	1	2	2	2	1	1	0	1	3	0	News papers	Others	0	1	1	0	0	0	0	0	1	0	0	0	None	0	0	2	2	2	No
706	2020-07-10 12:52:11	3	1	1	1	Dubai	3	5	Not working	4	1	1	0	1	0	2	3	1	1	0	3	2	2	2	1	2	0	0	The internet in general	The internet	0	0	0	0	0	0	0	0	0	0	0	0	None	0	0	1	2	2	No
707	2020-07-10 12:52:28	3	1	1	1	Abu Dhabi	3	7	Not working	0	1	1	1	0	0	3	3	0	0	1	3	1	2	2	3	2	2	2	The internet in general	The internet	0	0	0	1	0	0	1	1	1	0	0	0	None	1	1	2	2	3	Yes
708	2020-07-10 12:53:36	3	1	1	1	Abu Dhabi	3	4	Government	1	1	0	0	1	0	2	3	1	1	3	3	3	2	0	0	1	3	1	The internet in general	The internet	0	0	0	0	0	0	0	0	0	1	0	0	None	0	0	1	1	1	No
709	2020-07-10 12:58:24	3	1	1	1	Abu Dhabi	3	7	Government	2	1	0	0	1	1	3	3	1	0	3	3	3	1	2	0	3	3	0	The internet in general	The internet	0	1	0	0	0	0	0	0	1	0	0	0	None	0	0	0	0	0	No
710	2020-07-10 12:59:20	4	1	1	1	Abu Dhabi	4	7	Government	1	1	1	0	0	0	3	3	0	0	1	1	1	3	1	1	3	1	1	Government website	A health worker	1	0	0	0	0	0	0	0	1	1	0	0	Injected	0	0	2	1	3	No
711	2020-07-10 13:05:56	4	1	1	1	Dubai	3	0	Self-employed	1	1	1	1	1	1	3	3	1	1	3	3	1	1	1	2	2	2	2	The internet in general	A health worker	0	0	0	0	0	0	1	1	1	1	1	1	Injected	0	0	2	2	2	No
712	2020-07-10 13:06:09	1	0	2	0	Ajman	0	0	Self-employed	0	1	0	0	0	0	0	0	0	0	0	0	0	0	0	0	0	0	0	Others	Others	0	0	0	0	0	0	0	0	0	0	0	0	None	0	0	0	0	0	No
713	2020-07-10 13:06:32	3	1	1	1	Abu Dhabi	3	5	Government	1	1	0	1	0	1	3	3	1	0	0	2	0	1	2	3	3	3	3	The internet in general	The internet	1	0	0	1	0	1	1	1	1	1	0	0	Injected	1	1	0	0	0	Yes
714	2020-07-10 13:10:42	3	1	1	1	Abu Dhabi	2	7	Government	1	1	1	0	0	1	2	3	1	1	3	2	0	1	1	2	1	2	0	Government website	A health worker	0	1	0	0	0	0	0	0	1	1	0	0	None	0	0	2	0	0	No
715	2020-07-10 13:11:10	4	0	1	1	Abu Dhabi	3	7	Government	1	1	1	1	0	1	3	3	0	0	3	3	3	3	3	3	3	3	3	Government website	The internet	1	0	0	1	1	1	1	1	4	1	0	0	Injected	1	1	3	3	3	Yes
716	2020-07-10 13:19:19	2	1	2	1	Abu Dhabi	3	5	Government	1	1	0	1	1	1	3	3	0	0	2	2	2	2	2	2	2	2	2	The internet in general	The internet	0	0	0	0	0	0	0	0	1	1	0	0	Orally	1	1	2	2	1	No
717	2020-07-10 13:24:53	4	1	2	1	Dubai	2	4	Not working	3	1	0	1	1	0	2	3	0	0	3	2	1	1	1	2	3	2	2	Television	A health worker	1	1	0	0	0	0	1	0	1	1	0	1	Nasal spray	0	0	0	1	2	Yes
718	2020-07-10 13:27:50	3	1	1	1	Abu Dhabi	3	5	Government	1	1	0	1	1	1	3	3	1	1	3	3	3	3	3	3	3	3	3	The internet in general	A health worker	0	0	0	1	1	1	1	1	1	1	0	1	Orally	1	0	3	3	3	Yes
719	2020-07-10 13:29:19	3	0	1	1	sharjah	4	2	Government	2	1	1	1	1	1	3	3	0	0	2	2	2	3	3	3	2	1	3	Government website	The internet	1	0	0	1	0	0	1	1	4	1	2	1	Orally	1	1	3	3	3	Yes
720	2020-07-10 13:33:11	3	1	1	1	Abu Dhabi	3	5	Semi government	1	1	0	1	1	1	2	3	0	0	3	3	3	1	1	2	3	3	2	Government website	The internet	0	0	0	1	0	1	1	1	4	1	1	1	Injected	1	1	2	2	2	No
721	2020-07-10 13:40:51	4	1	1	0	Abu Dhabi	2	8	Government	3	1	0	1	1	0	3	3	0	1	1	1	1	2	2	2	3	3	3	The internet in general	A health worker	0	1	0	1	0	1	1	1	1	1	3	0	Injected	1	1	2	2	3	Yes
722	2020-07-10 13:45:14	3	1	1	1	Abu Dhabi	3	6	Semi government	1	1	1	1	0	1	2	3	0	1	3	3	3	2	2	3	3	2	3	The internet in general	A health worker	0	0	0	1	0	1	1	0	1	1	0	0	Nasal spray	0	0	2	2	2	Yes
723	2020-07-10 13:47:27	3	1	1	1	Abu Dhabi	3	4	Government	1	1	1	0	1	1	3	3	0	0	3	3	3	2	0	0	3	3	0	The internet in general	The internet	0	1	0	0	0	0	0	0	1	1	0	0	None	0	0	2	1	0	No
724	2020-07-10 13:48:16	3	1	1	1	Abu Dhabi	3	5	Semi government	1	1	1	0	1	1	3	3	1	0	3	3	3	2	2	1	2	2	0	The internet in general	Others	0	1	1	0	0	0	0	0	1	0	0	0	None	0	0	2	3	2	No
725	2020-07-10 13:54:53	2	1	1	0	Abu Dhabi	3	8	Government	3	1	0	1	1	1	2	3	0	1	2	3	0	2	2	3	2	2	0	Others	The internet	0	0	0	1	0	0	0	0	1	1	1	1	Injected	0	0	1	1	2	Yes
726	2020-07-10 13:55:37	3	1	1	1	Abu Dhabi	3	7	Government	1	1	0	0	1	0	3	3	1	0	0	0	1	0	1	0	1	3	0	Television	A health worker	1	1	1	0	0	0	0	0	1	1	0	0	Orally	1	0	1	1	1	No
727	2020-07-10 13:58:59	2	1	1	0	Abu Dhabi	3	8	Government	3	1	0	1	1	1	2	3	0	1	2	3	0	2	2	3	2	2	0	Others	The internet	0	0	0	1	0	0	0	0	1	1	1	1	Injected	0	0	1	1	2	Yes
728	2020-07-10 14:07:25	3	1	1	1	Abu Dhabi	3	3	Semi government	1	1	1	1	1	1	3	3	0	0	3	3	3	3	3	3	3	3	3	The internet in general	A health worker	1	0	0	0	0	1	1	1	1	0	1	1	Injected	1	1	3	3	3	Yes
729	2020-07-10 14:11:32	3	1	1	1	Abu Dhabi	3	5	Government	1	1	0	1	1	1	3	3	0	0	2	3	3	2	2	3	3	2	0	Government website	A health worker	1	0	0	1	0	0	1	0	1	1	1	0	Orally	1	1	2	3	3	Yes
730	2020-07-10 14:11:53	3	1	1	0	sharjah	2	5	Semi government	3	1	0	1	1	1	3	3	0	0	3	3	3	3	2	2	1	1	1	Government website	A health worker	0	0	0	1	1	1	0	0	1	0	2	1	Injected	1	1	2	2	2	No
731	2020-07-10 14:15:57	1	0	3	0	Abu Dhabi	1	11	Not working	1	1	1	1	1	1	2	2	0	0	2	2	2	2	2	3	3	3	3	Radio	A health worker	1	1	1	1	0	0	0	1	5	1	3	6	Injected	1	1	2	2	2	Yes
732	2020-07-10 14:30:36	3	1	1	1	Abu Dhabi	3	6	Semi government	1	1	1	0	1	0	3	3	1	1	3	3	3	3	1	0	2	2	1	The internet in general	The internet	1	0	0	0	0	0	0	0	1	1	0	0	Nasal spray	0	0	2	2	2	No
733	2020-07-10 14:31:56	3	1	1	1	Abu Dhabi	2	6	Government	1	1	1	0	1	1	3	3	1	1	3	3	3	0	3	3	3	3	3	Government website	A health worker	1	1	1	1	0	1	0	0	1	1	0	0	Injected	1	1	3	3	3	Yes
734	2020-07-10 14:32:49	4	1	1	1	Abu Dhabi	1	7	Not working	4	1	1	1	0	0	3	3	1	1	0	3	3	0	0	3	3	2	2	Government website	The internet	1	0	0	1	0	1	1	1	1	0	2	4	Nasal spray	0	0	3	3	3	Yes
735	2020-07-10 14:36:37	2	1	1	1	Abu Dhabi	2	6	Government	1	1	0	1	1	1	3	3	0	1	3	2	2	2	1	2	2	1	1	The internet in general	A health worker	1	1	0	0	0	1	0	1	2	0	2	0	Nasal spray	1	1	1	2	2	GotCovidElseYES
736	2020-07-10 14:39:37	3	1	1	1	Abu Dhabi	2	7	Government	1	1	1	0	0	1	2	3	1	1	3	2	0	1	1	2	1	2	0	Government website	A health worker	0	1	0	0	0	0	0	0	1	1	0	0	None	0	0	2	0	0	No
737	2020-07-10 14:51:07	3	1	1	1	Abu Dhabi	3	5	Government	1	1	1	1	1	1	3	3	1	0	2	3	1	1	3	2	2	2	0	Radio	A health worker	0	1	0	0	1	1	1	1	4	1	0	1	Nasal spray	0	0	1	1	1	No
738	2020-07-10 15:01:41	1	1	3	0	Abu Dhabi	1	11	Not working	1	1	1	1	0	1	2	3	0	0	2	1	1	2	2	3	3	3	3	Government website	The internet	0	0	0	1	0	0	0	1	5	0	2	2	Injected	0	1	2	2	3	Yes
739	2020-07-10 15:05:30	4	1	1	1	Abu Dhabi	4	7	Government	1	1	1	0	0	0	3	3	0	0	1	1	1	3	1	1	3	1	1	Government website	A health worker	1	0	0	0	0	0	0	0	1	1	0	0	Injected	0	0	2	1	3	No
740	2020-07-10 15:12:06	4	1	2	0	Abu Dhabi	3	4	Government	2	1	0	1	1	1	3	3	0	1	3	3	3	3	3	3	3	3	3	The internet in general	The internet	0	1	1	0	1	1	1	1	1	1	1	0	Orally	0	0	1	1	1	Yes
741	2020-07-10 15:16:25	3	1	1	1	Abu Dhabi	4	2	Government	1	1	0	1	1	1	2	3	1	1	3	2	1	0	0	2	2	1	2	Government website	The internet	1	1	1	1	0	0	0	0	1	0	0	0	Nasal spray	1	0	2	1	1	No
742	2020-07-10 15:26:22	2	1	1	1	Abu Dhabi	3	4	Government	2	1	0	1	1	1	3	3	0	0	2	2	0	2	1	2	3	2	2	The internet in general	A health worker	0	0	0	0	0	0	0	0	4	1	0	0	Injected	1	1	1	1	1	No
743	2020-07-10 15:43:48	2	1	1	1	Abu Dhabi	3	2	Private	2	1	1	1	0	1	3	3	0	0	1	3	0	2	3	3	3	3	3	The internet in general	The internet	0	0	0	1	0	1	1	1	1	0	2	3	Injected	1	1	2	2	3	Yes
744	2020-07-10 16:12:10	3	1	1	1	Abu Dhabi	3	6	Private	3	1	1	1	1	1	3	3	0	0	3	3	2	2	2	3	3	3	3	The internet in general	The internet	0	0	0	1	0	1	1	1	1	0	2	1	Orally	0	1	2	2	2	Yes
745	2020-07-10 16:30:20	4	1	1	0	Abu Dhabi	0	10	Not working	3	1	0	1	1	1	3	3	0	0	2	2	2	2	2	2	2	2	2	Television	The internet	1	1	0	0	1	0	1	1	1	1	1	0	Injected	1	1	2	2	2	Yes
746	2020-07-10 16:46:52	4	1	1	1	Abu Dhabi	2	5	Semi government	2	1	0	0	1	0	3	3	1	1	1	1	1	1	0	0	2	0	1	The internet in general	The internet	1	1	1	0	0	0	0	0	1	0	0	0	None	0	0	0	0	0	No
747	2020-07-10 16:58:42	4	1	1	1	Abu Dhabi	3	4	Government	2	1	1	0	1	0	3	3	1	1	3	3	3	2	0	0	1	1	1	The internet in general	The internet	1	1	1	0	0	0	0	0	1	1	0	0	None	0	0	0	0	0	No
748	2020-07-10 17:11:48	3	0	1	1	Ras Al khaimah	4	4	Government	3	1	1	0	1	1	2	3	0	1	2	1	0	1	1	1	1	1	0	Government website	The internet	1	0	1	1	0	0	0	0	0	1	0	0	Injected	1	1	3	3	1	No
749	2020-07-10 17:55:09	4	1	1	1	Abu Dhabi	3	5	Government	1	1	1	0	1	0	3	3	1	1	3	3	3	3	3	0	2	3	1	Government website	Others	1	1	1	0	0	0	0	0	5	1	0	0	None	0	0	0	0	0	Yes
750	2020-07-10 18:12:08	3	0	1	1	Abu Dhabi	3	4	Government	1	1	1	1	1	1	3	3	0	0	3	3	3	2	2	3	3	3	3	The internet in general	A health worker	1	1	0	1	0	1	0	0	1	1	0	1	Injected	1	1	3	3	3	Yes
751	2020-07-10 18:27:57	3	0	1	1	Dubai	3	5	Not working	4	1	1	1	1	0	2	3	0	0	2	2	2	2	1	1	1	2	2	The internet in general	The internet	0	1	0	0	0	0	1	0	1	1	2	1	Orally	0	0	2	2	3	No
752	2020-07-10 18:39:04	3	1	1	1	Abu Dhabi	3	8	Not working	0	1	1	1	0	1	3	3	1	1	3	3	3	3	3	2	3	1	2	The internet in general	A health worker	1	0	0	1	0	0	0	0	5	1	1	1	None	1	1	2	3	2	Yes
753	2020-07-10 18:48:20	3	1	1	1	sharjah	1	4	Not working	1	1	0	1	1	1	3	3	0	0	3	2	2	3	1	3	3	0	3	Television	The internet	0	0	0	1	0	1	1	1	4	1	1	1	Orally	1	1	3	3	3	Yes
754	2020-07-10 20:36:29	2	1	1	1	Abu Dhabi	3	4	Private	1	1	1	1	0	0	2	3	0	0	3	2	1	2	0	1	3	3	2	The internet in general	The internet	0	0	0	0	1	1	0	1	3	1	2	1	Orally	0	0	2	2	1	No
755	2020-07-10 20:39:43	2	0	3	1	Abu Dhabi	3	4	Private	1	1	0	1	0	1	3	3	0	0	2	2	2	2	2	3	3	2	3	The internet in general	The internet	0	0	0	1	0	1	1	1	5	1	2	3	Injected	1	1	2	2	2	Yes
756	2020-07-10 20:47:42	4	0	1	1	Abu Dhabi	3	1	Private	1	1	0	0	1	0	2	3	0	0	1	1	1	2	1	2	1	1	1	Government website	A health worker	1	0	0	0	0	0	0	0	1	1	0	0	None	0	0	1	1	1	No
757	2020-07-10 20:50:18	2	1	1	1	Abu Dhabi	3	4	Private	1	1	0	1	1	1	3	3	0	0	2	3	2	3	2	3	3	2	3	The internet in general	A health worker	0	0	0	1	0	1	1	1	1	1	2	2	Injected	1	0	3	3	3	Yes
758	2020-07-10 20:54:57	2	1	1	1	Abu Dhabi	3	2	Private	2	1	1	1	0	1	3	3	0	0	1	3	0	2	3	3	3	3	3	The internet in general	The internet	0	0	0	1	0	1	1	1	1	0	2	3	Injected	1	1	2	2	3	Yes
759	2020-07-10 20:58:18	2	1	2	1	Abu Dhabi	3	5	Private	1	1	0	1	1	1	3	3	1	0	3	3	3	3	3	3	3	3	3	Government website	The internet	1	1	0	0	1	1	1	1	4	1	3	1	Injected	1	1	2	2	2	Yes
760	2020-07-10 21:16:39	3	0	1	1	Abu Dhabi	2	3	Private	1	1	0	1	0	1	3	3	1	0	2	2	2	1	1	3	2	2	3	The internet in general	The internet	0	0	0	0	0	1	1	1	1	1	1	1	Orally	1	1	2	2	0	Yes
761	2020-07-10 21:22:12	3	1	1	1	Abu Dhabi	3	2	Private	1	1	0	1	1	1	3	3	0	0	3	3	3	3	3	3	3	3	3	The internet in general	A health worker	1	0	0	0	1	1	1	1	1	1	2	1	Orally	1	1	3	3	3	Yes
762	2020-07-10 21:46:20	3	1	1	1	Abu Dhabi	3	5	Government	2	1	0	1	1	1	3	3	0	0	2	3	2	3	2	3	3	2	2	News blogs	A health worker	1	0	0	0	0	0	0	1	1	0	1	1	Injected	1	1	2	2	2	No
763	2020-07-10 23:51:33	3	1	1	1	Ajman	3	5	Not working	0	1	1	1	0	1	3	3	0	0	2	3	2	0	0	3	1	1	3	The internet in general	The internet	0	0	0	0	0	0	1	1	4	1	1	2	None	0	0	2	0	3	Yes
764	2020-07-11 01:57:50	3	1	1	1	Abu Dhabi	3	4	Government	1	1	1	0	1	1	3	3	0	0	3	3	3	2	0	0	3	3	0	The internet in general	The internet	0	1	0	0	0	0	0	0	1	1	0	0	None	0	0	2	1	0	No
765	2020-07-11 02:33:21	3	1	1	1	Dubai	2	3	Private	2	1	1	0	1	0	2	3	0	1	3	3	3	1	3	2	2	2	3	The internet in general	A health worker	0	0	0	0	0	1	1	1	2	0	1	3	Orally	1	0	1	2	2	Yes
766	2020-07-11 02:41:16	3	1	1	1	Abu Dhabi	2	5	Semi government	2	1	1	1	0	1	3	3	0	0	3	2	3	3	3	3	3	2	3	Government website	The internet	1	0	0	1	0	1	1	1	4	0	2	1	Nasal spray	1	1	3	3	3	Yes
767	2020-07-11 05:13:24	4	1	1	1	sharjah	3	5	Private	2	1	1	0	1	0	2	3	0	0	2	3	1	2	1	0	2	2	1	Government website	A health worker	0	0	0	0	0	0	0	0	1	1	1	2	Orally	0	0	1	0	0	No
768	2020-07-11 08:22:41	3	1	1	1	Abu Dhabi	3	5	Government	2	1	0	0	1	0	0	2	1	0	3	2	2	2	2	0	2	1	0	News blogs	Others	0	0	0	0	0	0	0	0	1	1	0	0	None	1	0	1	1	1	No
769	2020-07-11 09:56:42	3	1	1	1	Abu Dhabi	3	4	Semi government	1	1	0	1	0	1	2	3	1	0	2	2	2	2	2	3	3	2	3	News blogs	A health worker	0	0	0	1	1	1	1	1	1	1	1	1	Orally	1	1	2	2	1	Yes
770	2020-07-11 10:33:26	4	0	1	1	Abu Dhabi	3	6	Government	2	1	1	1	1	1	2	3	0	0	2	2	2	2	2	2	2	2	2	Government website	The internet	0	0	0	1	0	1	1	1	4	0	2	2	None	0	0	2	2	2	Yes
771	2020-07-11 11:16:12	2	0	3	1	Ajman	3	1	Private	1	1	0	0	0	0	0	2	0	0	2	0	0	1	0	0	1	0	0	Television	Others	0	1	1	0	0	0	0	0	1	1	0	0	None	0	0	0	0	0	No
772	2020-07-11 12:30:24	1	1	3	1	Abu Dhabi	3	5	Not working	1	1	1	1	1	1	3	2	0	1	2	1	0	0	2	2	2	3	1	The internet in general	A health worker	1	0	1	0	1	0	0	1	2	0	2	3	Nasal spray	0	1	1	0	1	Yes
773	2020-07-11 12:46:00	3	1	1	1	Ajman	3	5	Not working	0	1	1	1	0	1	3	3	0	0	2	3	2	0	0	3	1	1	3	The internet in general	The internet	0	0	0	0	0	0	1	1	4	1	1	2	None	0	0	2	0	3	Yes
774	2020-07-11 13:18:51	3	1	1	1	Abu Dhabi	2	6	Not working	4	1	1	1	1	1	2	2	1	0	2	1	3	2	3	3	3	3	3	The internet in general	The internet	1	0	0	1	0	1	1	1	2	0	3	2	Injected	1	1	3	1	2	Yes
775	2020-07-11 14:06:24	2	1	1	1	Abu Dhabi	3	4	Government	1	1	0	1	0	1	3	3	1	1	3	3	3	1	2	1	1	3	2	Government website	A health worker	0	0	0	0	0	0	0	0	1	1	2	1	Orally	1	0	1	2	2	No
776	2020-07-11 14:16:35	3	1	1	1	Abu Dhabi	3	5	Government	1	1	1	1	1	1	3	3	1	0	2	3	1	1	3	2	2	2	0	Radio	A health worker	0	1	0	0	1	1	1	1	4	1	0	1	Nasal spray	0	0	1	1	1	No
777	2020-07-11 15:07:42	2	1	1	1	Abu Dhabi	2	4	Government	2	1	1	0	1	1	3	3	0	1	3	3	3	3	2	3	3	3	3	Government website	A health worker	1	0	0	1	1	1	0	1	1	0	2	0	Injected	1	1	3	3	3	Yes
778	2020-07-11 17:29:23	2	1	1	1	Abu Dhabi	3	3	Semi government	1	1	0	1	1	1	2	1	1	0	3	3	3	2	2	2	2	2	2	Government website	Others	0	0	0	1	0	1	1	1	1	0	2	0	Injected	1	1	2	2	2	Yes
779	2020-07-11 17:50:36	3	1	1	1	sharjah	3	5	Not working	0	1	1	1	0	1	3	3	1	0	0	3	2	3	3	3	2	2	2	The internet in general	The internet	1	0	0	1	0	0	0	0	4	1	2	1	Injected	1	1	2	3	3	Yes
780	2020-07-11 18:21:36	2	0	1	1	sharjah	3	0	Private	2	1	1	1	0	1	2	3	0	0	2	3	1	2	2	3	2	2	3	Government website	The internet	0	0	0	0	0	0	1	1	1	1	2	5	Orally	0	0	2	2	3	Yes
781	2020-07-11 20:35:34	3	1	1	0	sharjah	3	4	Government	3	1	1	1	1	1	3	3	0	0	2	2	2	3	3	3	3	2	3	Radio	A health worker	1	0	0	1	0	0	0	0	4	0	2	5	Injected	1	1	3	0	2	Yes
782	2020-07-12 08:36:50	4	1	1	1	Dubai	3	5	Not working	3	1	0	1	0	1	3	3	0	0	3	3	3	3	3	3	3	2	3	Government website	A health worker	1	0	0	1	0	0	1	1	3	0	2	1	Injected	1	1	2	3	3	Yes
783	2020-07-12 08:44:42	3	1	1	1	Abu Dhabi	3	6	Semi government	1	1	1	1	1	1	3	3	0	0	2	2	1	2	2	2	2	2	2	Government website	The internet	0	0	0	0	0	0	0	0	1	1	1	0	Injected	1	1	2	2	2	No
784	2020-07-12 12:08:06	1	1	3	1	sharjah	3	10	Private	1	1	1	1	0	1	2	3	0	0	3	2	2	2	2	3	2	2	3	The internet in general	The internet	0	0	0	1	0	1	1	1	5	1	2	5	Injected	0	1	2	2	2	Yes
785	2020-07-12 12:24:08	4	1	1	1	Abu Dhabi	1	7	Not working	4	1	1	1	0	0	3	3	1	1	0	3	3	0	0	3	3	2	2	Government website	The internet	1	0	0	1	0	1	1	1	1	0	2	4	Nasal spray	0	0	3	3	3	Yes
786	2020-07-12 12:36:25	3	1	1	1	Abu Dhabi	3	3	Semi government	1	1	1	1	1	1	3	3	0	0	3	3	3	3	3	3	3	3	3	The internet in general	A health worker	1	0	0	0	0	1	1	1	1	0	1	1	Injected	1	1	3	3	3	Yes
787	2020-07-12 14:33:20	3	0	3	1	Dubai	4	1	Private	3	1	1	1	1	1	3	3	0	0	3	3	2	3	3	3	3	2	3	The internet in general	The internet	1	0	0	0	0	1	1	1	5	1	2	1	Orally	1	1	2	2	2	Yes
788	2020-07-12 15:33:29	2	1	1	1	Abu Dhabi	1	10	Not working	1	1	0	1	1	1	2	3	1	0	3	2	2	3	3	3	3	3	2	Government website	A health worker	1	0	0	0	1	1	1	1	4	1	2	0	Nasal spray	1	1	2	2	1	Yes
789	2020-07-12 20:12:01	3	1	3	0	Abu Dhabi	4	1	Semi government	4	1	0	1	0	1	3	3	0	0	1	3	1	3	3	3	3	2	3	The internet in general	The internet	1	0	0	1	0	0	1	0	1	1	2	5	None	0	0	2	2	2	No
790	2020-07-12 21:40:35	2	1	3	0	Abu Dhabi	3	10	Private	3	1	0	1	1	1	2	2	0	0	3	3	1	2	1	1	3	2	3	Government website	A health worker	0	0	0	1	0	1	1	1	5	0	2	5	Injected	1	1	3	2	3	Yes
791	2020-07-12 21:56:21	3	1	1	1	Abu Dhabi	3	5	Government	2	1	0	0	1	0	0	2	1	0	3	2	2	2	2	0	2	1	0	News blogs	Others	0	0	0	0	0	0	0	0	1	1	0	0	None	1	0	1	1	1	No
792	2020-07-13 03:22:08	2	1	1	1	sharjah	3	4	Not working	1	1	1	1	0	1	2	3	0	0	3	3	0	3	3	3	2	2	3	The internet in general	The internet	0	0	0	1	0	1	1	1	1	1	1	1	Injected	1	1	3	3	3	Yes
793	2020-07-14 12:12:43	3	1	1	1	Fujairah	3	4	Government	1	1	0	1	0	1	3	3	1	0	3	3	3	3	3	3	3	3	3	Television	A health worker	1	0	0	1	0	1	1	1	5	1	3	1	Injected	1	1	2	2	2	Yes
794	2020-07-14 14:01:28	3	1	1	1	Dubai	3	9	Not working	0	1	1	1	1	1	3	3	0	0	3	2	2	3	3	3	3	3	3	Government website	A health worker	1	0	0	1	0	1	1	1	1	0	3	1	Injected	1	1	3	3	3	Yes
795	2020-07-14 14:08:24	3	0	1	0	Abu Dhabi	3	8	Government	4	1	0	1	1	0	3	3	0	1	3	3	3	2	2	3	2	2	2	Government website	A health worker	1	0	0	1	0	1	1	1	3	0	3	6	Injected	1	1	2	2	2	Yes
796	2020-07-14 23:00:33	4	1	1	1	Abu Dhabi	3	6	Not working	4	1	0	1	1	1	3	3	0	0	2	3	3	3	3	1	3	3	3	Government website	The internet	0	0	0	1	0	1	1	1	2	1	1	2	Orally	1	1	2	2	2	Yes
797	2020-07-15 01:25:35	3	0	1	1	Dubai	3	4	Not working	4	1	1	1	0	0	3	3	0	0	2	2	1	2	2	3	3	3	3	Government website	A health worker	1	0	0	1	0	1	1	1	1	0	3	5	Injected	1	1	2	3	3	Yes
798	2020-07-15 05:12:31	3	0	1	1	sharjah	4	2	Government	2	1	1	1	0	1	3	3	1	1	3	3	2	3	3	3	2	2	3	Government website	The internet	1	0	0	1	0	0	1	1	1	1	1	1	Orally	1	1	3	3	3	Yes
799	2020-07-15 17:59:09	1	0	3	0	Abu Dhabi	1	10	Government	2	1	0	1	1	0	3	3	1	0	3	3	2	1	0	3	3	3	3	The internet in general	The internet	0	1	0	1	0	1	1	1	2	0	3	5	Orally	0	0	1	1	3	Yes
800	2020-07-15 18:07:22	2	1	1	0	Abu Dhabi	3	4	Government	4	1	1	1	1	0	3	3	0	0	2	3	3	2	2	3	3	2	3	Government website	The internet	0	0	1	1	0	1	1	1	5	0	3	6	Injected	1	1	3	3	3	Yes
801	2020-07-15 18:07:41	2	1	1	0	Abu Dhabi	3	5	Semi government	2	1	0	1	1	1	3	3	0	0	2	3	1	2	3	3	2	2	3	Government website	A health worker	1	0	0	1	0	1	1	1	1	1	3	1	Injected	1	1	3	3	3	Yes
802	2020-07-16 06:48:11	2	1	1	1	Abu Dhabi	3	6	Private	2	1	1	1	0	0	0	1	1	0	1	2	1	1	2	2	0	1	1	Television	A health worker	0	1	0	1	1	0	1	1	2	1	2	2	Injected	0	1	3	0	2	GotCovidElseYES
803	2020-07-16 15:45:24	2	0	3	1	Abu Dhabi	3	5	Private	1	1	0	1	0	1	3	3	0	0	2	3	3	2	3	3	2	0	3	The internet in general	The internet	0	0	0	1	0	1	1	1	5	1	1	3	None	0	0	2	3	3	Yes
804	2020-07-16 20:41:35	4	0	1	1	Abu Dhabi	4	6	Government	3	1	1	1	0	1	3	3	1	0	1	3	3	1	1	3	3	3	3	The internet in general	The internet	0	0	0	1	0	1	1	1	5	1	1	1	Orally	1	1	2	2	3	Yes
805	2020-07-16 20:43:27	3	1	1	1	Abu Dhabi	3	6	Private	2	1	1	1	0	1	3	3	0	1	3	2	2	1	2	3	3	2	3	Government website	A health worker	1	0	0	0	0	0	1	1	1	1	2	0	Orally	1	1	2	3	2	Yes
806	2020-07-16 20:43:57	3	1	1	1	Abu Dhabi	3	6	Self-employed	1	1	1	0	1	0	2	0	0	0	1	1	1	2	1	1	2	2	1	Government website	A health worker	0	1	0	0	0	0	0	0	1	1	1	1	Orally	0	0	1	1	1	GotCovidElseNO
807	2020-07-16 20:46:29	4	1	1	1	Abu Dhabi	3	6	Government	1	1	0	1	0	1	3	3	0	0	1	1	1	2	2	3	2	2	3	Government website	A health worker	0	0	0	1	0	0	1	1	1	1	1	1	Orally	1	1	2	2	3	Yes
808	2020-07-16 20:46:49	3	1	1	1	Abu Dhabi	4	8	Private	4	1	1	0	1	1	3	3	1	1	3	3	2	3	2	1	2	3	2	Government website	The internet	1	1	0	0	0	0	0	0	1	0	0	0	None	0	0	2	2	2	No
809	2020-07-16 20:47:38	3	1	1	0	Abu Dhabi	3	5	Government	4	1	1	1	1	1	3	3	0	0	0	3	1	0	3	3	3	1	3	Television	A health worker	1	0	0	1	0	1	1	1	1	0	3	3	Injected	1	1	2	3	3	Yes
810	2020-07-16 20:49:28	2	1	1	1	Abu Dhabi	3	4	Not working	3	1	0	1	1	1	3	3	0	0	1	3	2	2	3	3	2	2	3	Government website	A health worker	0	0	0	1	1	1	1	0	1	1	2	1	Injected	1	1	2	3	3	Yes
811	2020-07-16 20:52:49	3	1	1	0	Abu Dhabi	4	5	Government	4	1	0	1	0	0	3	3	0	0	3	3	2	2	2	2	2	2	2	Government website	A health worker	0	0	0	1	0	0	1	0	5	0	2	6	Nasal spray	0	0	1	2	2	Yes
812	2020-07-16 20:53:27	4	1	1	1	Ajman	4	5	Private	1	1	1	1	1	1	3	2	0	0	3	3	3	3	2	3	3	2	2	Government website	The internet	1	0	1	1	0	0	1	1	1	1	0	0	Orally	0	0	2	2	2	No
813	2020-07-16 20:55:45	1	0	3	1	Abu Dhabi	1	6	Not working	0	1	1	1	0	1	2	3	0	0	3	3	1	3	3	3	3	0	3	News blogs	Others	1	0	0	1	0	1	1	0	2	1	1	1	Injected	1	1	3	3	3	Yes
814	2020-07-16 20:58:52	4	1	1	1	Abu Dhabi	2	7	Government	1	1	1	1	1	1	3	3	0	0	3	3	2	2	3	3	0	0	3	Government website	A health worker	1	1	0	1	0	1	1	1	1	1	0	0	Orally	1	1	3	3	3	Yes
815	2020-07-16 21:10:38	3	1	1	1	Abu Dhabi	2	7	Not working	3	1	1	1	0	1	3	3	0	0	1	3	1	1	3	3	3	1	3	The internet in general	A health worker	0	0	0	1	0	1	1	1	1	0	1	1	Injected	1	1	3	1	2	Yes
816	2020-07-16 21:30:23	4	0	1	1	Abu Dhabi	4	5	Government	4	1	1	1	0	1	3	3	0	0	2	2	2	2	2	3	2	2	3	The internet in general	A health worker	1	0	0	1	0	1	1	1	5	0	3	5	Orally	1	1	0	3	3	Yes
817	2020-07-16 21:31:57	3	1	1	1	Abu Dhabi	3	3	Government	3	1	1	1	0	1	3	3	0	0	2	3	2	2	2	3	3	2	3	News blogs	A health worker	1	0	0	1	0	1	1	1	4	0	2	1	Orally	1	1	2	3	3	Yes
818	2020-07-16 21:35:46	1	1	3	1	Abu Dhabi	3	5	Private	1	1	1	1	1	1	2	3	0	0	3	3	1	2	2	3	1	2	3	The internet in general	A health worker	1	0	0	0	1	0	0	1	1	1	2	2	Orally	1	1	2	2	2	Yes
819	2020-07-16 21:35:53	4	1	1	1	sharjah	3	6	Government	3	1	0	0	1	0	2	3	1	0	3	3	3	2	0	1	1	0	1	The internet in general	A health worker	1	0	0	0	0	0	0	0	1	1	0	0	None	0	0	0	1	1	GotCovidElseNO
820	2020-07-16 21:36:45	1	1	3	1	Dubai	3	4	Self-employed	2	1	1	1	0	1	3	3	0	0	2	2	2	2	1	3	3	3	3	The internet in general	Family OR relative	1	0	0	1	0	1	1	1	2	0	3	5	Injected	1	1	3	3	3	Yes
821	2020-07-16 21:40:55	3	0	1	0	Abu Dhabi	4	3	Self-employed	4	1	0	0	0	0	3	3	1	0	3	3	3	2	0	0	3	0	0	The internet in general	A health worker	1	0	0	0	0	0	0	0	0	0	0	0	None	0	0	0	0	0	No
822	2020-07-16 21:51:19	3	1	1	1	Abu Dhabi	3	5	Not working	1	1	1	0	1	1	2	3	1	1	1	3	2	1	1	1	1	3	1	The internet in general	The internet	0	1	0	0	0	0	0	0	1	0	1	1	Injected	0	0	2	2	1	No
823	2020-07-16 21:53:31	4	1	1	1	Abu Dhabi	3	0	Private	1	1	0	1	0	0	3	3	1	0	3	3	3	3	0	3	3	3	3	Government website	The internet	0	0	1	1	0	0	1	1	1	1	0	1	Orally	0	0	1	2	3	Yes
824	2020-07-16 22:01:21	2	1	1	1	Abu Dhabi	3	7	Government	2	1	0	1	1	1	3	3	0	0	3	3	1	3	3	3	2	0	2	News papers	A health worker	1	0	0	1	0	1	1	1	4	1	0	1	Orally	1	1	2	2	2	Yes
825	2020-07-16 22:04:20	4	0	1	1	Dubai	3	4	Self-employed	4	1	1	1	1	1	3	3	1	0	3	3	3	3	3	2	3	3	3	Government website	A health worker	1	0	0	1	0	1	1	1	1	0	3	0	Injected	1	1	2	2	2	Yes
826	2020-07-16 22:10:43	3	1	1	1	Abu Dhabi	2	2	Not working	1	1	0	1	0	1	3	3	0	0	3	3	3	2	3	3	3	3	3	News papers	The internet	0	0	0	1	0	0	0	0	3	1	2	1	Injected	1	1	3	3	3	No
827	2020-07-16 22:14:33	3	1	1	1	sharjah	3	0	Not working	3	1	1	1	0	1	3	3	0	0	1	3	2	3	3	3	3	3	3	Government website	A health worker	1	0	0	1	0	1	1	1	1	1	3	0	Injected	1	1	3	3	3	Yes
828	2020-07-16 22:21:58	4	0	1	1	Dubai	3	4	Self-employed	4	1	1	1	1	1	3	3	1	0	3	3	3	3	3	2	3	3	3	Government website	A health worker	1	0	0	1	0	1	1	1	1	0	3	0	Injected	1	1	2	2	2	Yes
829	2020-07-16 22:23:30	3	1	1	1	Abu Dhabi	3	3	Not working	2	1	0	1	0	1	2	1	0	0	2	2	2	1	2	2	2	2	3	The internet in general	The internet	0	0	0	1	0	0	0	0	1	1	1	1	None	1	1	2	2	2	Yes
830	2020-07-16 22:30:28	3	0	1	1	sharjah	3	3	Private	2	1	1	1	1	1	3	3	1	0	3	3	3	3	3	3	3	3	3	Government website	A health worker	1	0	0	1	0	1	1	1	1	1	3	1	Injected	1	1	3	3	3	Yes
831	2020-07-16 22:31:08	4	1	1	1	Abu Dhabi	3	7	Not working	0	1	1	1	0	1	3	3	0	0	3	3	3	3	3	3	3	3	3	Government website	A health worker	1	0	0	1	0	1	0	0	1	1	0	0	Orally	1	1	3	3	3	Yes
832	2020-07-16 22:40:02	4	0	1	1	Abu Dhabi	3	5	Private	4	1	1	1	0	1	3	3	0	0	3	3	1	3	3	3	3	1	3	The internet in general	A health worker	1	0	0	1	0	1	1	1	5	0	3	4	Injected	1	1	2	3	3	Yes
833	2020-07-16 22:42:08	1	0	3	1	Abu Dhabi	3	4	Private	1	1	1	0	0	0	2	2	1	1	3	3	1	2	0	0	0	0	0	The internet in general	Others	0	1	0	0	0	0	0	0	1	1	0	0	None	0	0	1	1	1	No
834	2020-07-16 22:56:06	3	1	1	1	Abu Dhabi	3	6	Not working	2	1	0	1	1	1	3	3	0	0	3	3	3	2	3	3	3	3	0	News papers	The internet	0	0	0	1	0	1	1	1	1	1	1	2	Injected	0	1	2	2	3	Yes
835	2020-07-16 22:57:39	2	0	1	1	sharjah	3	3	Private	2	1	1	1	0	1	2	2	0	0	3	3	2	1	1	3	3	2	3	The internet in general	A health worker	0	0	0	1	0	1	1	1	3	1	2	5	Orally	0	1	2	3	3	Yes
836	2020-07-16 23:04:10	3	1	1	1	Abu Dhabi	2	0	Private	1	1	1	1	1	1	3	3	0	1	3	3	3	2	2	3	2	1	3	The internet in general	The internet	0	0	0	1	0	0	1	1	1	0	2	1	Injected	1	1	2	3	3	Yes
837	2020-07-16 23:05:11	3	0	1	1	sharjah	3	3	Private	2	1	1	1	1	1	3	3	1	0	3	3	3	3	3	3	3	3	3	Government website	A health worker	1	0	0	1	0	1	1	1	1	1	3	1	Injected	1	1	3	3	3	Yes
838	2020-07-16 23:06:50	3	1	3	1	Ajman	4	8	Government	0	1	1	0	1	1	3	1	1	1	0	3	0	0	1	3	1	0	0	News papers	A Friend	1	1	1	0	1	1	1	1	3	1	3	0	Injected	1	1	1	0	0	Yes
839	2020-07-16 23:10:09	2	1	3	1	Ajman	0	8	Government	3	1	1	1	1	0	1	0	0	1	1	1	1	2	2	1	1	1	2	The internet in general	Family OR relative	1	1	0	0	1	1	1	1	1	1	0	1	Injected	1	1	0	0	0	Yes
840	2020-07-16 23:10:10	3	1	1	0	Abu Dhabi	1	8	Government	1	1	0	0	1	0	3	3	1	1	2	3	3	1	3	2	3	3	1	Television	Family OR relative	0	1	0	1	0	1	1	0	3	1	2	1	Orally	1	0	0	0	1	GotCovidElseYES
841	2020-07-16 23:11:46	2	1	1	1	sharjah	3	6	Government	1	1	1	1	1	0	0	1	0	1	2	1	3	1	1	2	2	0	1	Government website	The internet	1	0	0	0	0	0	0	0	4	1	0	1	Injected	0	1	2	1	1	Yes
842	2020-07-16 23:14:09	2	1	1	1	Abu Dhabi	4	3	Government	2	1	1	0	1	0	2	2	1	0	3	3	2	1	3	1	3	3	2	Television	The internet	0	0	0	0	1	0	0	0	1	0	3	1	Injected	0	0	1	2	3	GotCovidElseNO
843	2020-07-16 23:15:47	3	1	1	0	Abu Dhabi	3	7	Government	3	1	1	1	1	1	3	3	0	1	2	3	2	2	2	3	3	2	2	Government website	A health worker	1	0	1	1	0	0	1	0	2	1	1	1	Orally	1	1	2	3	3	Yes
844	2020-07-16 23:16:50	4	1	3	1	Ajman	3	4	Government	1	1	0	0	1	1	1	3	1	0	0	3	2	1	1	1	3	1	1	Government website	The internet	1	1	0	1	0	1	1	1	1	1	3	2	Injected	1	1	2	2	0	Yes
845	2020-07-16 23:23:20	2	1	1	0	Abu Dhabi	3	3	Government	2	1	1	1	1	1	3	3	0	1	1	1	1	2	1	2	2	2	2	Government website	The internet	0	0	1	1	0	1	1	1	4	0	2	6	None	1	1	2	2	3	Yes
846	2020-07-16 23:23:37	4	1	1	1	Ajman	3	4	Private	2	1	1	1	1	1	2	3	0	1	3	2	1	2	2	2	2	2	3	Television	The internet	1	1	0	1	0	1	1	1	1	0	2	1	None	1	1	2	2	2	Yes
847	2020-07-16 23:24:19	2	1	1	0	Abu Dhabi	3	5	Semi government	2	1	1	1	1	0	2	3	1	1	2	3	2	2	2	3	3	2	3	Government website	A health worker	1	0	0	1	0	1	0	1	4	0	3	3	Injected	0	0	2	2	2	Yes
848	2020-07-16 23:24:55	1	0	3	1	Abu Dhabi	1	6	Self-employed	0	1	1	1	1	1	2	3	0	0	2	1	2	2	2	3	2	1	2	The internet in general	The internet	1	0	0	0	0	1	0	0	4	0	0	1	Orally	0	0	2	2	2	Yes
849	2020-07-16 23:26:11	4	1	1	1	Abu Dhabi	3	3	Private	2	1	0	1	0	1	2	3	0	0	3	3	1	2	2	3	3	2	2	Government website	The internet	0	0	0	1	0	1	1	1	2	1	1	2	Injected	0	0	2	2	2	Yes
850	2020-07-16 23:27:25	4	1	1	1	Abu Dhabi	3	5	Private	1	1	1	1	0	1	3	3	0	0	3	3	2	2	2	3	2	1	3	The internet in general	The internet	1	0	1	1	0	1	1	1	1	1	2	5	Injected	1	1	2	2	3	Yes
851	2020-07-16 23:30:01	3	1	3	0	Abu Dhabi	3	10	Government	3	1	0	1	0	1	3	3	0	0	1	3	3	2	2	3	3	3	3	Television	The internet	1	0	0	1	0	1	1	0	1	0	3	1	Injected	1	1	3	3	3	Yes
852	2020-07-16 23:30:08	2	0	1	1	Abu Dhabi	3	6	Not working	1	1	0	1	0	1	3	3	1	0	0	3	3	3	3	3	2	3	3	Government website	The internet	0	0	0	1	0	1	1	1	4	1	2	1	Injected	1	1	2	2	2	Yes
853	2020-07-16 23:31:04	3	1	1	1	Abu Dhabi	4	6	Not working	3	1	0	0	1	0	3	2	0	0	2	3	2	1	1	1	2	2	1	The internet in general	The internet	0	0	0	0	0	0	0	0	1	1	1	1	None	0	0	2	2	2	Yes
854	2020-07-16 23:31:20	4	1	1	0	Abu Dhabi	3	5	Government	4	1	1	0	1	0	3	3	1	1	3	3	3	2	1	1	3	3	0	Television	The internet	0	1	0	0	0	0	0	0	1	0	0	0	None	0	0	0	0	0	No
855	2020-07-16 23:31:52	4	1	1	1	Abu Dhabi	2	5	Not working	0	1	1	1	1	0	3	3	0	0	3	3	3	1	2	3	3	2	3	Government website	A health worker	0	1	0	1	0	1	1	1	4	0	3	1	Injected	1	1	2	2	2	Yes
856	2020-07-16 23:33:11	4	1	1	1	Abu Dhabi	3	4	Private	2	1	1	1	0	1	2	2	0	1	3	2	1	2	2	2	2	2	3	The internet in general	The internet	1	1	0	1	0	1	1	1	1	0	2	1	Injected	1	1	2	2	2	GotCovidElseYES
857	2020-07-16 23:35:47	2	1	1	1	Abu Dhabi	3	3	Government	2	1	0	1	1	1	2	1	1	0	1	1	1	0	1	1	1	1	1	Television	A health worker	1	1	0	0	1	1	1	0	1	1	1	1	Injected	1	1	1	1	3	No
858	2020-07-16 23:37:49	4	1	1	1	Ajman	2	2	Not working	0	1	0	1	1	0	3	3	0	1	3	1	1	2	1	2	3	2	1	Government website	A health worker	0	0	0	0	0	0	0	0	0	0	0	0	None	0	0	0	0	0	No
859	2020-07-16 23:40:10	3	1	1	1	Abu Dhabi	2	4	Private	1	1	0	1	0	1	3	3	0	0	3	3	1	1	0	3	3	1	3	Government website	A health worker	0	0	0	1	0	1	1	1	1	0	3	1	Orally	1	1	2	0	0	Yes
860	2020-07-16 23:41:43	4	1	1	1	Abu Dhabi	2	4	Private	1	1	1	1	1	1	3	3	1	0	2	3	0	2	2	2	3	3	3	Television	The internet	0	0	0	1	0	1	1	1	4	1	2	0	Orally	1	1	2	2	2	Yes
861	2020-07-16 23:42:12	2	1	1	1	Abu Dhabi	3	10	Semi government	1	1	1	1	1	1	3	3	0	0	2	3	3	2	2	2	2	2	3	The internet in general	The internet	0	0	0	1	0	1	1	1	3	1	2	1	Orally	0	0	2	2	2	GotCovidElseYES
862	2020-07-16 23:42:24	2	0	1	1	Abu Dhabi	3	5	Semi government	2	1	1	1	1	1	3	3	1	0	1	0	2	3	3	3	3	3	3	The internet in general	A health worker	1	0	0	0	0	1	1	1	4	0	1	3	Injected	0	1	2	2	2	Yes
863	2020-07-16 23:43:08	1	1	3	1	Ajman	3	5	Not working	3	1	1	1	0	1	3	2	0	0	3	3	2	3	3	3	2	0	0	The internet in general	The internet	1	1	0	0	0	1	1	1	1	0	3	0	Injected	1	1	3	3	3	Yes
864	2020-07-16 23:43:45	3	1	1	1	Abu Dhabi	1	5	Not working	1	1	0	1	0	1	3	3	0	0	2	3	3	3	3	3	2	2	3	Government website	The internet	1	0	0	1	0	1	1	1	4	1	2	1	Orally	1	1	3	3	3	Yes
865	2020-07-16 23:47:57	4	1	1	1	Ajman	3	4	Government	1	1	0	1	1	1	0	1	0	0	3	2	3	3	2	3	3	1	1	Television	A Friend	1	0	0	0	0	1	0	0	1	1	1	0	None	1	0	0	0	3	GotCovidElseYES
866	2020-07-16 23:48:22	3	1	1	1	Abu Dhabi	3	5	Not working	0	1	1	1	1	1	3	3	0	0	2	3	3	1	2	2	2	3	3	Television	The internet	0	0	0	1	0	1	1	1	1	1	0	0	Orally	1	0	2	2	2	Yes
867	2020-07-16 23:50:43	2	0	1	1	Abu Dhabi	2	4	Private	1	1	1	1	1	0	2	3	0	0	3	2	1	0	1	1	2	1	2	Government website	A health worker	1	0	0	0	1	1	1	0	4	0	2	1	Injected	0	0	1	1	1	No
868	2020-07-16 23:50:44	3	1	1	1	Abu Dhabi	1	2	Private	2	1	0	1	0	1	3	3	0	0	2	3	3	3	3	3	3	2	3	Government website	The internet	0	0	0	0	0	1	1	1	1	1	1	5	Orally	1	1	2	2	2	Yes
869	2020-07-16 23:51:38	2	1	1	1	Abu Dhabi	2	4	Private	1	1	0	0	1	1	3	3	1	0	3	3	0	2	2	1	1	0	0	Government website	The internet	0	0	0	0	0	0	0	0	1	1	0	0	None	0	0	1	2	3	No
870	2020-07-16 23:52:42	2	1	1	1	Abu Dhabi	3	4	Private	2	1	0	0	1	1	2	3	0	0	3	3	3	1	1	1	2	0	0	The internet in general	The internet	0	0	0	0	0	0	0	0	1	1	0	0	Injected	1	0	1	1	2	No
871	2020-07-16 23:53:20	3	1	1	1	Abu Dhabi	2	6	Not working	2	1	0	1	1	1	3	3	0	0	2	2	2	1	1	3	3	1	3	The internet in general	The internet	0	0	0	1	0	1	1	1	2	1	1	1	None	1	1	2	2	3	Yes
872	2020-07-16 23:55:16	2	1	1	1	Abu Dhabi	4	4	Private	2	1	1	1	1	1	3	3	0	0	2	3	3	2	3	3	3	2	3	Government website	The internet	1	0	1	1	0	1	1	1	1	0	3	2	Injected	1	1	3	3	3	Yes
873	2020-07-16 23:58:09	2	1	1	1	Abu Dhabi	3	4	Private	2	1	0	1	0	1	2	3	0	0	1	2	1	3	3	3	3	1	3	The internet in general	The internet	1	0	0	0	0	0	1	1	1	1	2	3	Orally	1	1	2	2	3	Yes
874	2020-07-16 23:58:20	3	1	1	1	Abu Dhabi	3	4	Government	2	1	0	1	0	1	3	3	0	0	3	3	2	3	3	3	3	0	3	The internet in general	A health worker	1	0	0	1	0	1	1	0	1	1	1	1	Injected	1	1	2	2	3	Yes
875	2020-07-16 23:59:36	3	1	1	1	Abu Dhabi	3	4	Private	1	1	1	0	1	0	3	3	1	1	2	3	3	1	0	0	3	3	0	The internet in general	A Friend	0	1	0	0	0	0	0	0	0	0	0	0	None	0	0	0	0	0	No
876	2020-07-17 00:00:43	2	1	1	1	Abu Dhabi	1	4	Not working	1	1	0	1	0	1	1	2	0	0	3	3	3	2	2	2	2	1	3	The internet in general	Family OR relative	0	0	0	1	0	1	1	1	1	1	2	3	Injected	1	1	2	2	2	Yes
877	2020-07-17 00:01:42	3	1	1	1	Abu Dhabi	4	7	Private	1	1	0	0	1	0	3	3	1	1	3	3	3	0	0	0	1	3	1	Government website	A health worker	0	0	0	0	0	0	0	0	1	1	0	0	Orally	0	0	2	1	2	No
878	2020-07-17 00:02:00	4	1	1	1	Abu Dhabi	0	4	Not working	2	1	0	1	0	1	3	3	0	0	0	3	3	3	3	3	3	3	3	Government website	A health worker	1	0	0	1	0	1	1	1	1	1	1	1	Injected	1	1	3	2	3	Yes
879	2020-07-17 00:03:28	3	1	1	1	Abu Dhabi	3	3	Private	2	1	1	0	1	0	2	3	0	0	3	2	1	3	3	2	2	2	2	The internet in general	A health worker	1	0	0	0	0	0	0	0	1	0	2	3	Nasal spray	1	1	2	2	2	Yes
880	2020-07-17 00:04:19	2	1	3	1	Abu Dhabi	3	4	Government	2	1	1	1	0	0	2	3	0	0	3	3	3	1	2	3	3	2	3	Government website	A health worker	0	0	1	1	0	0	1	1	2	1	2	3	Injected	1	0	2	2	3	Yes
881	2020-07-17 00:04:22	3	1	1	1	Abu Dhabi	3	4	Private	3	1	1	0	1	0	3	3	1	0	3	3	3	0	0	0	2	3	0	Government website	Others	0	1	0	0	1	0	0	0	1	1	0	0	None	0	0	0	0	0	No
882	2020-07-17 00:05:58	2	1	1	1	Abu Dhabi	3	5	Private	1	1	1	1	1	1	3	3	0	0	1	3	0	2	3	3	3	2	3	News papers	The internet	0	0	0	1	0	0	1	1	1	1	1	1	Orally	1	1	2	2	2	Yes
883	2020-07-17 00:06:02	4	1	1	1	Ras Al khaimah	3	6	Not working	0	1	1	1	0	1	3	3	0	0	2	3	0	3	2	3	2	1	2	Television	A health worker	0	0	0	0	0	0	0	0	4	1	1	1	Orally	1	1	3	3	3	GotCovidElseNO
884	2020-07-17 00:10:28	4	0	1	1	Abu Dhabi	3	4	Private	1	1	0	1	0	0	3	3	0	0	3	3	1	2	3	3	3	2	3	Television	A health worker	1	0	0	1	0	0	0	0	1	1	1	0	Injected	0	1	2	2	2	No
885	2020-07-17 00:14:33	1	0	2	0	Ajman	0	0	Self-employed	0	1	0	0	0	0	0	0	0	0	0	0	3	3	3	3	3	3	3	The internet in general	Others	1	0	0	1	0	1	1	1	1	1	2	1	Injected	1	1	3	1	1	Yes
886	2020-07-17 00:14:52	3	1	1	1	Abu Dhabi	3	5	Government	1	1	1	1	1	1	3	3	0	0	3	3	3	3	3	3	3	0	3	Government website	A health worker	1	0	0	1	0	1	1	1	4	1	0	1	Injected	1	1	2	2	3	Yes
887	2020-07-17 00:16:27	2	1	1	1	Abu Dhabi	4	4	Not working	1	1	1	1	1	1	3	2	0	0	3	3	2	2	3	3	2	2	3	The internet in general	A health worker	0	0	0	1	0	1	1	1	5	1	2	3	Orally	1	1	3	3	3	Yes
888	2020-07-17 00:18:23	3	1	1	1	Abu Dhabi	4	3	Private	1	1	1	1	1	0	3	3	0	0	2	3	3	2	2	2	3	3	2	Government website	A health worker	1	0	0	1	0	1	1	1	4	0	3	4	Orally	0	0	1	2	2	Yes
889	2020-07-17 00:21:32	1	0	3	1	sharjah	3	9	Not working	1	1	1	1	1	1	0	0	0	0	3	0	0	0	0	0	3	0	0	The internet in general	A Friend	1	1	1	1	1	1	1	1	4	1	0	5	Nasal spray	1	1	0	0	0	Yes
890	2020-07-17 00:24:08	4	1	1	1	Ajman	3	2	Private	1	1	0	1	1	1	3	3	0	0	2	3	2	2	2	3	3	2	3	Television	The internet	1	0	0	0	0	1	1	1	4	1	2	1	Orally	1	1	2	2	2	Yes
891	2020-07-17 00:25:42	1	1	1	0	Abu Dhabi	3	0	Government	3	1	0	0	0	0	2	2	1	0	2	2	2	2	2	2	2	2	2	Government website	The internet	0	0	0	0	0	0	0	0	2	0	2	6	Orally	0	0	1	2	2	GotCovidElseYES
892	2020-07-17 00:27:06	2	0	1	1	Abu Dhabi	3	4	Government	3	1	1	0	1	1	3	3	1	1	0	0	0	2	1	0	1	2	0	The internet in general	The internet	1	1	0	0	0	0	0	0	0	1	0	0	None	0	0	2	1	2	No
893	2020-07-17 00:27:51	3	1	2	1	Abu Dhabi	3	5	Not working	1	1	1	1	0	1	2	3	0	0	2	3	3	1	3	3	3	3	3	Government website	A health worker	0	0	0	1	0	1	0	0	4	1	0	1	Injected	1	1	2	2	2	Yes
894	2020-07-17 00:30:23	4	1	1	1	Dubai	1	6	Not working	1	1	0	1	1	1	2	2	0	1	2	2	2	3	2	2	3	1	0	The internet in general	A Friend	1	0	0	0	0	0	0	1	1	1	0	0	Orally	1	0	1	1	1	No
895	2020-07-17 00:31:43	3	1	1	1	Ajman	4	6	Government	1	1	1	1	1	1	2	3	0	0	3	3	3	2	3	3	3	2	3	The internet in general	A health worker	0	0	0	0	0	1	1	1	1	1	1	0	Orally	0	0	2	2	2	Yes
896	2020-07-17 00:33:26	1	1	3	1	Ras Al khaimah	3	5	Not working	1	1	1	1	0	1	2	3	0	0	3	3	1	2	3	3	2	2	3	The internet in general	A health worker	0	0	0	1	0	0	0	1	4	0	2	2	Injected	1	1	2	3	3	Yes
897	2020-07-17 00:34:38	4	1	1	1	Ajman	2	8	Not working	0	1	0	1	0	1	2	1	0	0	3	2	2	2	1	2	1	1	2	Government website	The internet	0	0	0	1	0	1	0	0	4	1	0	0	None	0	0	1	1	1	Yes
898	2020-07-17 00:35:49	3	0	1	1	Abu Dhabi	3	4	Semi government	3	1	1	1	1	1	3	3	0	0	2	3	3	3	3	3	3	3	3	The internet in general	The internet	0	0	0	1	1	1	1	1	1	0	3	6	Injected	0	0	3	3	3	Yes
899	2020-07-17 00:36:00	4	1	1	1	Ajman	4	2	Semi government	2	1	1	0	1	1	3	3	1	1	2	3	2	1	1	1	3	2	3	The internet in general	A health worker	0	0	0	0	0	0	0	0	1	1	0	1	Nasal spray	0	0	2	3	3	No
900	2020-07-17 00:39:39	3	0	1	1	Abu Dhabi	3	3	Private	2	1	1	1	1	1	3	3	0	0	3	3	2	1	2	3	3	3	3	The internet in general	The internet	1	0	0	1	1	1	1	1	1	1	2	0	Orally	1	1	3	3	3	Yes
901	2020-07-17 00:47:12	3	1	1	1	Abu Dhabi	2	5	Not working	1	1	0	1	1	1	3	3	0	0	3	3	3	2	2	3	3	3	3	The internet in general	A Friend	0	0	0	1	0	1	1	1	4	1	2	1	Injected	1	1	2	2	2	Yes
902	2020-07-17 00:48:40	3	1	1	0	Abu Dhabi	1	8	Government	1	1	0	0	1	0	3	3	1	1	2	3	3	1	3	2	3	3	1	Television	Family OR relative	0	1	0	1	0	1	1	0	3	1	2	1	Orally	1	0	0	0	1	GotCovidElseYES
903	2020-07-17 00:50:57	2	1	1	1	Abu Dhabi	3	7	Government	2	1	0	1	1	1	3	3	0	0	3	3	1	3	3	3	2	0	2	News papers	A health worker	1	0	0	1	0	1	1	1	4	1	0	1	Orally	1	1	2	2	2	Yes
904	2020-07-17 00:51:17	3	1	1	1	Abu Dhabi	3	6	Not working	1	1	1	1	1	1	2	3	0	0	3	3	3	0	2	3	2	1	3	The internet in general	The internet	0	0	0	1	0	1	1	1	2	1	1	1	Injected	1	1	2	2	2	Yes
905	2020-07-17 00:52:06	2	1	1	1	Abu Dhabi	3	4	Private	2	1	0	1	0	1	2	3	0	0	1	2	1	3	3	3	3	1	3	The internet in general	The internet	1	0	0	0	0	0	1	1	1	1	2	3	Orally	1	1	2	2	3	Yes
906	2020-07-17 00:54:32	1	1	3	1	Abu Dhabi	3	3	Not working	1	1	1	1	1	1	2	3	0	0	1	1	1	2	2	3	2	1	3	The internet in general	The internet	1	0	0	1	0	1	1	1	1	1	1	1	Injected	1	1	3	3	3	Yes
907	2020-07-17 00:56:24	3	1	1	1	Abu Dhabi	4	2	Private	2	1	1	1	1	1	3	3	0	1	3	3	2	2	3	3	3	2	2	News papers	A health worker	0	0	0	1	0	0	1	1	2	0	2	4	Injected	1	1	2	3	3	Yes
908	2020-07-17 00:58:48	2	1	1	1	Abu Dhabi	3	5	Not working	2	1	0	1	1	1	3	3	0	0	3	3	3	2	2	3	3	3	3	News blogs	The internet	0	0	0	1	0	1	1	1	4	1	2	1	Orally	1	0	1	1	2	Yes
909	2020-07-17 01:03:51	3	1	1	1	Ajman	3	4	Private	0	1	1	1	1	0	2	2	0	0	2	2	0	3	2	2	3	3	2	The internet in general	The internet	0	0	0	1	0	1	1	1	3	1	1	1	Nasal spray	1	0	1	1	1	Yes
910	2020-07-17 01:05:34	3	1	2	1	Abu Dhabi	3	3	Self-employed	2	1	1	0	1	0	3	3	1	1	2	3	0	2	1	1	3	2	1	Government website	A health worker	1	1	0	0	0	0	0	0	1	1	0	0	None	1	1	2	2	2	No
911	2020-07-17 01:05:37	3	1	1	0	Abu Dhabi	3	7	Government	3	1	0	1	1	1	3	3	0	1	3	3	3	3	0	3	3	3	3	Television	A health worker	0	0	1	1	1	1	0	1	1	1	2	1	Injected	1	1	2	2	2	Yes
912	2020-07-17 01:05:59	2	1	1	0	Abu Dhabi	0	7	Not working	1	1	0	1	1	1	3	3	1	0	3	3	3	0	3	3	3	3	3	The internet in general	Others	1	0	0	1	1	1	1	1	1	0	0	0	Injected	1	1	3	2	3	Yes
913	2020-07-17 01:06:00	1	1	3	0	Abu Dhabi	3	7	Not working	1	1	1	1	1	1	3	3	0	1	2	3	3	2	2	2	2	2	2	Government website	A health worker	0	0	1	0	0	0	0	0	5	0	2	4	None	1	0	1	2	2	Yes
914	2020-07-17 01:10:46	3	1	1	1	Abu Dhabi	3	5	Not working	4	1	1	1	1	0	2	3	0	0	2	2	2	3	2	2	2	1	2	The internet in general	A health worker	1	0	0	0	0	1	1	1	4	0	2	2	Injected	1	1	2	2	2	Yes
915	2020-07-17 01:21:07	3	1	1	0	Abu Dhabi	3	5	Not working	4	1	1	1	1	1	3	3	0	0	3	3	3	2	2	3	3	3	3	Government website	The internet	0	0	0	1	0	1	0	0	1	0	3	1	Injected	1	1	3	3	3	Yes
916	2020-07-17 01:22:23	3	1	2	1	Abu Dhabi	4	5	Private	4	1	1	0	1	1	2	2	1	1	2	0	0	3	2	0	1	3	0	News papers	A health worker	1	0	0	0	0	0	0	0	0	0	0	0	None	0	0	2	3	3	No
917	2020-07-17 01:23:12	3	0	1	1	sharjah	3	6	Government	1	1	0	0	1	0	1	1	1	1	2	1	1	0	0	0	1	0	1	The internet in general	The internet	1	0	0	0	0	0	0	0	1	1	0	0	None	0	0	0	0	0	No
918	2020-07-17 01:30:31	2	1	1	0	Abu Dhabi	1	8	Not working	0	1	0	1	1	1	3	3	0	0	0	1	3	2	0	2	3	3	1	Government website	The internet	0	1	0	1	1	1	1	0	4	1	1	0	Injected	1	1	1	1	2	Yes
919	2020-07-17 01:33:05	2	0	1	1	Abu Dhabi	3	4	Private	3	1	1	0	1	0	2	2	1	1	3	1	0	0	0	0	0	0	0	News papers	Others	1	0	1	0	0	0	0	0	0	0	0	0	None	0	0	0	2	2	No
920	2020-07-17 01:35:58	3	1	1	0	Abu Dhabi	3	6	Not working	3	1	1	1	0	1	3	3	0	0	1	3	3	2	3	3	3	2	3	Government website	A health worker	1	0	0	1	0	1	1	1	1	0	2	1	Injected	1	1	3	3	3	Yes
921	2020-07-17 01:37:04	2	1	1	1	Abu Dhabi	3	5	Not working	1	1	1	1	0	1	3	3	0	0	2	3	3	0	3	3	3	0	3	Television	A health worker	1	0	0	0	0	0	0	0	0	0	0	0	None	1	1	3	3	3	Yes
922	2020-07-17 01:37:20	4	1	1	0	Abu Dhabi	3	7	Not working	1	1	0	0	1	0	3	3	0	0	3	3	3	2	3	0	1	3	1	Television	A health worker	0	0	0	0	0	0	0	0	1	1	1	0	None	1	1	0	1	0	No
923	2020-07-17 01:39:24	3	0	1	1	Abu Dhabi	3	5	Private	2	1	0	1	1	1	0	3	0	0	3	3	3	2	2	3	3	2	3	The internet in general	A health worker	0	0	0	1	1	1	1	1	4	0	2	1	Injected	1	1	2	2	2	GotCovidElseYES
924	2020-07-17 01:39:46	4	1	1	1	Ajman	3	4	Self-employed	1	1	1	1	1	1	2	2	1	0	3	2	1	1	2	2	3	1	3	The internet in general	A health worker	0	0	0	1	0	1	1	0	4	1	1	1	None	0	0	1	2	2	Yes
925	2020-07-17 01:44:24	2	1	1	1	Abu Dhabi	1	7	Not working	2	1	0	0	1	0	2	3	0	0	0	1	1	2	2	3	3	3	2	Government website	The internet	1	0	0	0	1	1	1	0	1	1	2	0	Orally	1	1	3	3	3	Yes
926	2020-07-17 01:49:56	1	1	3	1	Ras Al khaimah	1	7	Not working	1	1	0	1	1	1	2	2	0	1	3	3	0	2	3	2	2	1	2	The internet in general	The internet	0	0	0	0	0	1	0	0	1	1	1	1	Injected	1	1	2	1	2	Yes
927	2020-07-17 01:50:21	2	1	1	1	Abu Dhabi	1	10	Not working	0	1	0	1	1	1	3	3	0	0	1	0	0	0	3	3	3	3	3	News blogs	A health worker	1	0	0	1	1	1	1	1	1	1	2	0	Injected	1	1	3	2	3	Yes
928	2020-07-17 01:52:15	2	1	2	0	Abu Dhabi	2	11	Government	3	1	0	0	1	1	3	3	0	1	2	3	1	2	2	1	2	3	0	The internet in general	Others	0	0	1	0	0	0	0	0	1	1	0	0	None	0	0	0	0	0	No
929	2020-07-17 01:56:02	3	1	1	1	Abu Dhabi	1	7	Not working	0	1	0	1	1	1	3	3	0	0	3	3	2	2	3	3	3	2	3	Government website	A health worker	0	0	0	1	0	1	1	1	4	1	0	1	Injected	1	1	3	3	3	No
930	2020-07-17 02:05:44	4	1	1	0	Dubai	3	6	Self-employed	3	1	1	1	0	1	3	3	1	1	2	3	0	0	0	0	3	3	0	The internet in general	The internet	1	1	1	0	0	0	0	0	4	1	0	0	None	0	0	0	0	0	No
931	2020-07-17 02:18:23	1	1	3	1	Abu Dhabi	0	6	Not working	1	1	1	0	1	1	3	3	1	0	2	3	1	0	0	0	2	3	0	Government website	The internet	1	1	1	0	0	0	0	0	0	0	0	0	None	0	0	1	1	0	No
932	2020-07-17 02:54:51	2	1	1	1	Abu Dhabi	3	5	Private	1	1	0	1	0	0	3	3	0	0	3	2	3	3	2	2	2	3	2	Television	A health worker	1	0	0	0	0	0	0	0	1	1	0	1	None	0	0	3	3	3	No
933	2020-07-17 03:19:50	2	1	1	1	Abu Dhabi	3	4	Private	1	1	1	1	1	0	2	3	0	0	3	2	1	2	3	3	2	3	3	The internet in general	The internet	1	0	0	1	0	0	1	1	5	1	2	2	Injected	1	1	2	2	3	Yes
934	2020-07-17 03:42:13	4	0	1	1	Abu Dhabi	3	5	Private	1	1	0	1	1	0	3	3	0	0	3	2	3	2	3	3	3	2	3	The internet in general	The internet	0	0	0	1	0	1	1	1	5	1	2	4	Injected	1	0	2	2	2	Yes
935	2020-07-17 03:51:38	4	1	1	0	Abu Dhabi	4	7	Government	0	1	1	1	0	1	3	3	1	0	3	3	3	1	1	3	3	2	3	The internet in general	The internet	0	1	0	1	1	1	1	1	4	0	2	6	Nasal spray	1	0	1	0	3	Yes
936	2020-07-17 04:37:34	3	1	1	1	Abu Dhabi	3	4	Government	2	1	1	0	1	1	1	3	0	0	2	2	0	2	1	0	0	0	0	The internet in general	A health worker	0	1	0	0	0	0	0	0	1	0	0	0	None	0	0	0	0	0	No
937	2020-07-17 04:49:17	3	0	3	1	Dubai	3	5	Not working	3	1	0	1	1	0	3	3	0	0	2	2	2	2	1	2	2	2	2	The internet in general	A health worker	0	1	0	0	0	0	0	1	1	1	2	1	None	1	0	1	1	2	No
938	2020-07-17 05:22:52	2	1	3	1	Abu Dhabi	3	5	Private	1	1	0	0	0	0	3	3	0	0	2	2	2	2	2	2	2	2	2	The internet in general	The internet	0	0	0	0	0	0	0	0	1	1	1	1	Orally	0	0	1	1	1	No
939	2020-07-17 05:56:09	2	1	1	1	Abu Dhabi	1	6	Not working	1	1	1	1	1	1	3	3	0	0	3	3	3	2	2	2	3	3	3	The internet in general	The internet	0	0	0	1	1	1	1	1	0	1	2	0	Orally	1	1	2	2	2	Yes
940	2020-07-17 05:57:08	2	1	1	0	Abu Dhabi	1	7	Not working	3	1	1	1	0	0	2	3	0	0	3	2	0	0	3	3	2	2	3	The internet in general	The internet	0	0	0	1	1	1	1	0	4	0	3	1	Injected	1	1	0	0	0	Yes
941	2020-07-17 07:23:28	2	1	1	0	Abu Dhabi	0	9	Not working	3	1	0	1	1	1	2	3	0	0	1	2	0	0	1	3	1	1	1	Radio	Others	1	1	0	1	1	1	1	0	1	1	2	0	None	0	1	0	0	0	GotCovidElseYES
942	2020-07-17 08:30:50	4	0	1	1	Abu Dhabi	4	4	Private	3	1	1	1	1	0	3	3	0	0	3	3	3	2	2	3	3	3	3	Government website	The internet	0	0	0	1	0	1	0	0	1	0	1	1	None	0	1	2	2	3	Yes
943	2020-07-17 08:34:44	3	1	1	1	Abu Dhabi	4	5	Private	4	1	1	0	1	0	3	3	0	0	1	3	2	1	0	1	2	2	1	Government website	A health worker	0	0	0	0	0	0	0	0	1	1	0	0	Injected	0	0	0	0	0	No
944	2020-07-17 08:54:32	2	1	1	1	Dubai	3	4	Not working	0	1	1	1	1	1	2	3	0	1	1	3	3	3	3	3	3	2	3	Government website	A health worker	1	0	0	1	0	1	1	1	5	1	2	1	None	1	1	2	2	3	No
945	2020-07-17 09:01:35	3	1	3	1	Abu Dhabi	3	5	Government	4	1	1	1	0	1	3	3	0	1	2	3	2	2	2	3	3	3	3	Government website	A health worker	0	0	0	1	0	0	1	1	4	1	1	2	Orally	1	0	2	3	3	Yes
946	2020-07-17 09:06:08	4	1	1	1	Ajman	4	2	Semi government	2	1	1	0	1	1	3	3	1	1	2	3	2	1	1	1	3	2	3	The internet in general	A health worker	0	0	0	0	0	0	0	0	1	1	0	1	Nasal spray	0	0	2	3	3	No
947	2020-07-17 09:09:12	3	1	1	0	Abu Dhabi	3	5	Government	3	1	0	1	0	0	3	3	0	0	3	2	3	3	3	3	3	2	3	Television	A health worker	1	0	0	1	1	1	1	1	1	1	2	1	Injected	1	1	2	2	2	Yes
948	2020-07-17 09:17:08	2	1	1	1	Abu Dhabi	3	4	Private	1	1	1	1	0	1	2	0	0	0	3	3	3	2	2	3	2	2	3	Government website	A health worker	1	0	0	1	0	1	1	1	4	1	1	1	Orally	1	1	2	2	2	GotCovidElseYES
949	2020-07-17 09:22:08	3	1	1	1	Abu Dhabi	3	7	Private	2	1	1	1	1	1	1	3	0	0	2	3	2	2	1	3	1	1	3	The internet in general	The internet	1	0	0	1	0	1	0	0	1	1	1	1	Orally	1	0	2	2	3	Yes
950	2020-07-17 09:25:07	3	0	1	0	Abu Dhabi	2	6	Semi government	4	1	1	1	1	1	2	2	0	0	0	1	2	1	1	1	1	1	2	Government website	A health worker	0	1	0	0	1	0	0	0	1	1	0	1	Injected	1	1	2	2	2	Yes
951	2020-07-17 09:51:35	2	1	1	1	Abu Dhabi	1	1	Private	1	1	0	1	1	1	3	3	0	0	3	3	2	2	2	3	3	2	3	Government website	A health worker	0	0	0	1	0	1	1	1	5	1	1	3	Injected	1	1	2	2	3	Yes
952	2020-07-17 09:51:57	4	1	1	1	Abu Dhabi	3	4	Private	1	1	0	1	1	1	3	3	0	0	3	3	2	3	3	3	3	3	3	Government website	A health worker	1	0	1	1	0	1	1	1	1	1	1	1	Injected	1	1	2	2	2	Yes
953	2020-07-17 09:54:24	4	0	1	1	Abu Dhabi	3	6	Self-employed	3	1	0	1	0	0	1	1	0	0	3	3	0	2	2	3	3	2	3	Government website	A health worker	1	0	0	0	0	0	1	1	1	1	1	1	Orally	1	1	1	1	3	Yes
954	2020-07-17 09:57:30	3	1	1	1	Abu Dhabi	3	5	Private	1	1	0	1	1	0	3	3	0	0	3	3	2	2	2	3	3	3	3	Government website	A health worker	1	0	0	1	0	1	1	0	2	1	1	1	Injected	1	1	2	2	3	Yes
955	2020-07-17 10:05:57	4	1	1	1	Abu Dhabi	4	5	Government	4	1	0	1	1	1	2	3	1	0	3	2	2	2	2	2	2	2	2	The internet in general	The internet	0	0	0	0	0	0	1	0	1	0	3	1	Injected	0	0	2	2	2	Yes
956	2020-07-17 10:06:41	3	0	3	1	Abu Dhabi	1	3	Not working	1	1	0	0	1	0	3	3	0	0	0	3	3	1	0	0	3	3	0	The internet in general	A health worker	0	0	0	0	0	0	0	0	0	0	0	0	None	0	0	0	0	0	No
957	2020-07-17 10:19:10	2	0	1	1	Abu Dhabi	2	4	Private	1	1	1	1	1	0	2	3	0	0	3	2	1	0	1	1	2	1	2	Government website	A health worker	1	0	0	0	1	1	1	0	4	0	2	1	Injected	0	0	1	1	1	No
958	2020-07-17 10:37:58	3	0	1	1	Ajman	3	5	Private	1	1	0	1	1	1	3	3	0	0	3	3	3	2	3	3	3	3	3	Government website	The internet	0	0	0	1	0	1	1	1	1	1	1	1	Orally	1	1	2	2	3	Yes
959	2020-07-17 10:54:08	3	1	1	1	Abu Dhabi	3	6	Private	2	1	1	1	0	1	3	3	0	1	3	2	2	1	2	3	3	2	3	Government website	A health worker	1	0	0	0	0	0	1	1	1	1	2	0	Orally	1	1	2	3	2	Yes
960	2020-07-17 11:11:09	3	1	1	0	Abu Dhabi	2	4	Government	2	1	0	1	1	1	3	3	0	0	3	3	3	3	3	2	3	2	3	Government website	The internet	0	0	0	0	0	1	1	1	1	0	3	1	Injected	1	1	3	3	3	Yes
961	2020-07-17 11:11:44	3	1	1	1	Abu Dhabi	3	4	Government	2	1	1	0	1	1	1	3	0	0	2	2	0	2	1	0	0	0	0	The internet in general	A health worker	0	1	0	0	0	0	0	0	1	0	0	0	None	0	0	0	0	0	No
962	2020-07-17 11:12:01	2	0	1	1	Abu Dhabi	4	2	Private	1	1	0	1	0	1	3	3	1	0	3	3	3	3	3	3	3	3	2	Government website	A health worker	0	0	0	1	1	1	1	1	5	0	3	1	Injected	0	0	2	0	2	Yes
963	2020-07-17 11:17:46	2	1	1	0	sharjah	1	6	Not working	1	1	0	1	0	1	3	2	0	0	3	3	3	3	3	3	3	3	3	The internet in general	The internet	0	1	0	1	1	1	1	1	1	1	2	1	Orally	1	1	3	3	3	Yes
964	2020-07-17 11:18:32	2	1	1	0	sharjah	1	6	Not working	1	1	0	1	0	1	3	2	0	0	3	3	3	3	3	3	3	3	3	The internet in general	The internet	0	1	0	1	1	1	1	1	1	1	2	1	Orally	1	1	3	3	3	Yes
965	2020-07-17 12:01:23	2	0	1	1	Abu Dhabi	3	6	Not working	1	1	0	1	0	1	3	3	1	0	0	3	3	3	3	3	2	3	3	Government website	The internet	0	0	0	1	0	1	1	1	4	1	2	1	Injected	1	1	2	2	2	Yes
966	2020-07-17 12:24:05	3	1	1	1	Abu Dhabi	3	5	Private	3	1	1	1	0	1	2	3	0	0	2	2	2	0	2	3	3	3	3	Government website	A health worker	1	0	0	1	0	0	0	0	1	1	2	1	Injected	1	1	2	2	2	Yes
967	2020-07-17 12:27:28	2	1	1	0	Abu Dhabi	1	5	Not working	3	1	0	1	0	1	3	3	1	0	2	3	3	3	3	3	3	3	3	The internet in general	Family OR relative	0	0	0	1	1	1	1	1	1	0	2	0	Orally	1	1	2	3	3	Yes
968	2020-07-17 12:40:30	4	1	1	1	Abu Dhabi	3	4	Private	1	1	0	1	1	1	3	3	0	0	3	3	2	3	3	3	3	3	3	Government website	A health worker	1	0	1	1	0	1	1	1	1	1	1	1	Injected	1	1	2	2	2	Yes
969	2020-07-17 12:54:02	2	1	1	0	sharjah	1	6	Not working	1	1	0	1	0	1	3	2	0	0	3	3	3	3	3	3	3	3	3	The internet in general	The internet	0	1	0	1	1	1	1	1	1	1	2	1	Orally	1	1	3	3	3	Yes
970	2020-07-17 13:00:21	2	1	1	1	Abu Dhabi	3	4	Private	2	1	0	0	1	1	2	3	0	0	3	3	3	1	1	1	2	0	0	The internet in general	The internet	0	0	0	0	0	0	0	0	1	1	0	0	Injected	1	0	1	1	2	No
971	2020-07-17 13:10:41	2	1	1	0	Abu Dhabi	3	4	Not working	2	1	1	1	1	1	3	3	0	0	3	3	2	3	3	3	3	2	3	The internet in general	A health worker	0	0	0	1	1	1	1	1	4	0	3	1	Injected	1	1	3	3	3	Yes
972	2020-07-17 13:20:23	1	0	3	1	Abu Dhabi	3	5	Not working	4	1	1	1	1	1	2	3	0	0	3	3	1	2	3	2	3	2	3	The internet in general	The internet	0	0	0	1	0	0	1	1	5	1	0	0	Injected	1	1	3	3	3	Yes
973	2020-07-17 13:57:09	3	1	2	1	Abu Dhabi	1	4	Not working	0	1	1	1	0	0	2	3	0	0	2	1	1	1	3	3	3	2	3	Others	A health worker	0	0	0	1	0	1	1	1	1	0	1	2	None	1	1	2	2	3	Yes
974	2020-07-17 14:01:50	3	1	1	0	sharjah	2	2	Not working	1	1	1	1	1	1	1	3	0	0	0	3	3	3	3	3	3	3	3	The internet in general	The internet	1	0	0	1	0	1	1	1	1	1	1	0	Injected	1	1	3	3	3	Yes
975	2020-07-17 14:17:03	3	1	1	1	Abu Dhabi	3	4	Private	3	1	1	0	1	0	3	3	1	0	3	3	3	0	0	0	2	3	0	Government website	Others	0	1	0	0	1	0	0	0	1	1	0	0	None	0	0	0	0	0	No
976	2020-07-17 14:56:51	4	1	1	1	Abu Dhabi	3	0	Private	1	1	0	1	0	0	3	3	1	0	3	3	3	3	0	3	3	3	3	Government website	The internet	0	0	1	1	0	0	1	1	1	1	0	1	Orally	0	0	1	2	3	Yes
977	2020-07-17 15:08:21	1	1	1	0	Abu Dhabi	1	4	Not working	1	1	0	1	1	0	2	3	1	1	0	3	3	2	1	2	3	3	3	The internet in general	Family OR relative	1	0	0	1	1	1	1	1	1	1	1	1	Injected	1	1	2	1	3	Yes
978	2020-07-17 15:21:23	2	1	1	1	Abu Dhabi	0	3	Not working	2	1	0	1	1	0	3	3	0	0	2	2	0	2	2	3	3	3	3	Television	The internet	0	0	0	0	0	1	1	1	4	1	1	1	Injected	0	0	2	1	3	Yes
979	2020-07-17 17:01:37	2	1	1	1	Abu Dhabi	3	4	Private	1	1	1	1	1	0	2	3	0	0	3	2	1	2	3	3	2	3	3	The internet in general	The internet	1	0	0	1	0	0	1	1	5	1	2	2	Injected	1	1	2	2	3	Yes
980	2020-07-17 17:03:37	4	0	3	1	Dubai	4	1	Private	4	1	1	1	1	1	3	3	0	0	2	3	2	3	2	3	3	3	3	Government website	The internet	1	0	0	1	0	1	1	1	5	1	2	6	Injected	1	1	3	3	3	Yes
981	2020-07-17 17:04:19	4	0	1	1	Dubai	4	3	Private	4	1	1	1	0	0	3	3	0	0	1	2	1	1	1	2	1	1	2	The internet in general	The internet	1	0	0	1	0	1	1	1	5	0	2	2	Nasal spray	1	1	2	2	2	Yes
982	2020-07-17 17:06:10	4	0	1	1	Dubai	4	3	Private	3	1	1	1	0	1	3	3	0	0	2	3	2	2	3	3	3	3	3	Government website	A health worker	1	0	0	1	0	1	1	1	4	1	2	1	Injected	1	1	2	3	3	Yes
983	2020-07-17 17:08:55	1	1	3	0	Ras Al khaimah	1	5	Not working	1	1	1	1	1	0	3	3	0	0	3	1	3	2	2	3	2	2	2	Government website	The internet	0	1	0	1	0	1	1	1	5	0	1	1	Injected	1	1	1	1	1	Yes
984	2020-07-17 17:09:36	4	0	1	1	Dubai	4	5	Private	4	1	1	1	0	1	2	2	0	0	2	2	2	1	2	2	2	2	2	The internet in general	The internet	0	0	0	1	1	0	1	1	5	1	2	2	Orally	0	0	2	2	2	Yes
985	2020-07-17 17:11:38	4	0	1	1	Dubai	3	2	Self-employed	2	1	1	0	1	0	2	2	1	1	1	1	0	2	1	0	2	2	1	Government website	The internet	1	0	0	0	0	0	0	0	1	1	1	1	None	0	0	3	1	1	No
986	2020-07-17 17:18:29	4	0	1	1	Dubai	4	1	Private	3	1	1	1	1	1	3	3	0	0	3	3	3	3	3	3	3	3	3	News papers	A health worker	1	0	0	1	0	1	1	1	5	0	2	1	Injected	1	1	3	3	3	Yes
987	2020-07-17 17:28:11	2	1	1	0	Abu Dhabi	3	4	Not working	2	1	1	1	1	1	3	3	0	0	3	3	2	3	3	3	3	2	3	The internet in general	A health worker	0	0	0	1	1	1	1	1	4	0	3	1	Injected	1	1	3	3	3	Yes
988	2020-07-17 17:35:19	4	0	1	1	Dubai	4	4	Private	0	1	1	1	0	1	3	3	0	0	1	1	1	1	2	3	3	3	3	Government website	A Friend	0	0	0	1	0	1	1	1	5	0	1	1	Injected	1	1	3	3	3	Yes
989	2020-07-17 17:42:47	3	1	1	0	Abu Dhabi	3	7	Government	3	1	0	1	1	1	3	3	0	1	3	3	3	3	0	3	3	3	3	Television	A health worker	0	0	1	1	1	1	0	1	1	1	2	1	Injected	1	1	2	2	2	Yes
990	2020-07-17 17:43:15	4	0	1	1	Dubai	4	2	Private	4	1	1	1	0	1	3	3	0	0	3	3	3	3	1	3	3	3	3	The internet in general	A health worker	1	0	0	1	0	1	1	1	3	0	2	4	Orally	0	0	1	1	1	Yes
991	2020-07-17 17:48:27	4	0	3	1	Dubai	4	1	Private	4	1	1	1	1	1	3	3	0	0	2	3	2	3	2	3	3	3	3	Government website	The internet	1	0	0	1	0	1	1	1	5	1	2	6	Injected	1	1	3	3	3	Yes
992	2020-07-17 18:02:40	3	0	1	1	Dubai	4	4	Private	3	1	1	1	1	1	3	3	0	0	2	3	2	2	1	3	3	2	3	The internet in general	The internet	0	0	0	1	0	1	1	1	2	0	3	2	Injected	1	1	3	3	3	Yes
993	2020-07-17 18:03:17	3	0	1	1	Dubai	4	3	Semi government	0	1	1	1	1	1	3	3	0	0	3	3	3	2	0	0	0	0	0	Others	Others	0	0	0	0	0	0	0	0	0	0	0	0	None	0	0	0	2	2	Yes
994	2020-07-17 18:11:57	4	1	1	1	Dubai	3	3	Private	1	1	1	1	0	1	3	3	0	0	3	3	2	3	3	3	2	2	3	The internet in general	A health worker	1	0	0	1	0	1	1	1	5	0	2	2	Injected	1	1	3	3	3	Yes
995	2020-07-17 18:12:49	4	0	1	1	Dubai	3	2	Self-employed	4	1	1	1	1	1	3	3	0	0	3	3	3	2	1	2	2	3	2	The internet in general	A Friend	0	1	0	0	0	1	1	1	3	1	2	3	Orally	0	0	1	1	1	Yes
996	2020-07-17 18:13:36	4	0	1	1	Dubai	4	3	Private	4	1	1	1	1	1	3	3	0	0	2	3	2	1	3	3	3	3	2	The internet in general	The internet	0	0	0	1	0	0	0	0	4	0	2	1	Injected	1	1	2	2	2	Yes
997	2020-07-17 18:39:59	4	0	1	1	sharjah	2	3	Self-employed	2	1	1	1	0	1	2	2	0	0	3	3	2	2	2	3	3	3	3	The internet in general	Family OR relative	1	0	0	1	0	1	1	1	1	1	0	0	Orally	1	1	2	3	3	Yes
998	2020-07-17 18:54:19	2	1	1	1	Abu Dhabi	3	2	Private	2	1	1	1	0	1	3	3	0	0	1	3	0	2	3	3	3	3	3	The internet in general	The internet	0	0	0	1	0	1	1	1	1	0	2	3	Injected	1	1	2	2	3	Yes
999	2020-07-17 19:02:07	4	0	1	1	Dubai	4	4	Private	3	1	1	1	0	1	3	3	0	0	3	3	1	2	1	3	3	3	3	The internet in general	A health worker	1	0	0	1	0	1	1	1	5	1	2	1	Injected	0	0	3	3	3	Yes
1000	2020-07-17 19:07:47	4	0	1	1	Dubai	4	3	Private	2	1	1	1	1	1	1	2	1	0	2	3	2	1	1	2	2	2	2	News papers	A health worker	0	0	0	0	0	0	0	0	1	1	2	1	Orally	0	0	2	2	2	No
1001	2020-07-17 19:19:33	2	0	2	1	Dubai	4	0	Private	3	1	1	1	0	1	3	3	0	0	3	3	3	3	3	3	3	3	3	The internet in general	A health worker	1	0	1	1	1	1	1	1	5	0	3	3	Injected	1	1	3	3	3	Yes
1002	2020-07-17 19:20:27	4	0	1	1	Dubai	4	4	Private	0	1	1	1	1	0	2	3	0	0	2	0	2	2	2	3	3	3	3	News papers	The internet	1	0	0	1	0	0	1	0	2	1	2	1	Injected	0	1	3	3	2	Yes
1003	2020-07-17 19:43:36	2	0	1	1	Dubai	4	2	Private	3	1	1	1	0	0	3	3	0	0	2	3	3	3	2	3	3	3	3	The internet in general	A health worker	1	0	0	1	0	1	1	1	5	0	2	5	Injected	1	1	2	3	2	Yes
1004	2020-07-17 20:04:29	4	0	1	1	Dubai	3	3	Private	1	1	1	1	0	1	2	2	0	0	3	3	2	2	2	3	3	3	3	News papers	The internet	0	0	0	1	0	0	1	1	5	1	2	1	Orally	0	1	2	2	3	Yes
1005	2020-07-17 20:07:33	3	1	2	1	Abu Dhabi	3	3	Self-employed	2	1	1	0	1	0	3	3	1	1	2	3	0	2	1	1	3	2	1	Government website	A health worker	1	1	0	0	0	0	0	0	1	1	0	0	None	1	1	2	2	2	No
1006	2020-07-17 20:25:37	4	0	1	1	Dubai	4	4	Private	3	1	1	1	1	1	3	3	0	0	3	3	3	2	3	3	2	3	3	News papers	The internet	1	0	0	1	1	1	0	0	2	0	2	4	Injected	1	1	2	2	2	Yes
1007	2020-07-17 20:33:28	1	1	1	1	Abu Dhabi	3	4	Private	1	1	0	1	1	1	2	3	0	0	2	3	1	1	1	3	2	3	3	The internet in general	The internet	0	0	0	1	1	1	1	1	1	1	3	1	Orally	1	0	1	1	1	GotCovidElseYES
1008	2020-07-17 20:34:05	1	1	3	1	Abu Dhabi	1	5	Not working	1	1	1	0	1	1	1	2	1	1	3	3	2	2	1	0	2	3	0	News blogs	A health worker	0	0	0	0	0	0	0	0	1	1	0	0	Orally	1	0	1	2	1	No
1009	2020-07-17 20:35:22	2	0	1	1	Abu Dhabi	3	3	Private	2	1	1	1	0	1	3	3	0	0	3	3	3	3	3	3	2	3	3	Government website	A health worker	0	0	0	1	0	1	1	1	5	0	3	6	Injected	1	1	2	2	2	Yes
1010	2020-07-17 20:39:04	3	0	3	1	Abu Dhabi	1	0	Not working	0	1	0	1	0	1	3	3	1	0	3	3	3	0	2	3	2	0	3	The internet in general	A health worker	0	0	0	1	1	1	0	0	1	1	0	1	Injected	1	0	1	1	1	Yes
1011	2020-07-17 20:40:32	1	0	3	1	Abu Dhabi	1	5	Not working	1	1	1	1	1	1	0	0	1	1	1	2	3	0	2	2	3	3	0	Television	Family OR relative	0	0	1	1	0	0	1	0	2	1	2	0	Injected	1	1	0	1	0	Yes
1012	2020-07-17 20:48:14	4	1	1	1	Abu Dhabi	3	4	Not working	4	1	1	0	0	0	3	3	1	1	3	2	3	0	0	1	2	3	1	Government website	The internet	0	1	1	0	0	0	0	0	1	0	0	0	Orally	0	0	2	1	1	No
1013	2020-07-17 20:50:29	3	1	1	1	Dubai	3	4	Not working	1	1	1	1	0	1	3	3	0	0	3	3	2	1	2	3	2	3	3	News papers	The internet	0	0	0	1	0	1	1	1	5	0	2	1	Injected	1	1	2	3	3	Yes
1014	2020-07-17 20:51:55	4	0	1	1	Dubai	4	3	Self-employed	0	1	1	1	0	1	3	3	0	0	3	3	2	3	2	3	3	3	3	The internet in general	A health worker	0	0	0	1	0	1	1	1	5	0	3	1	Injected	1	1	3	3	3	Yes
1015	2020-07-17 20:58:40	1	1	3	1	Abu Dhabi	2	5	Not working	1	1	0	0	0	0	0	0	0	0	0	0	0	0	0	0	0	0	0	Others	Others	0	0	0	0	0	0	0	0	0	0	0	0	None	0	0	0	0	0	No
1016	2020-07-17 21:04:27	3	0	1	1	Abu Dhabi	4	3	Government	4	1	1	1	1	1	3	3	1	1	1	3	1	3	3	3	3	3	3	The internet in general	A health worker	1	0	1	1	0	1	1	1	4	0	2	2	Orally	1	1	2	2	2	Yes
1017	2020-07-17 21:08:44	4	0	1	1	Abu Dhabi	3	6	Not working	1	1	1	1	0	1	3	3	0	0	3	3	2	2	3	3	3	2	3	The internet in general	The internet	1	0	0	1	0	0	1	1	5	0	3	2	None	1	1	2	2	3	Yes
1018	2020-07-17 21:53:08	3	1	1	1	Abu Dhabi	2	5	Not working	1	1	0	1	1	1	3	3	0	0	3	3	3	2	2	3	3	3	3	The internet in general	A Friend	0	0	0	1	0	1	1	1	4	1	2	1	Injected	1	1	2	2	2	Yes
1019	2020-07-17 21:56:04	1	1	3	0	Ras Al khaimah	1	5	Not working	1	1	1	1	1	0	3	3	0	0	3	1	3	2	2	3	2	2	2	Government website	The internet	0	1	0	1	0	1	1	1	5	0	1	1	Injected	1	1	1	1	1	Yes
1020	2020-07-17 22:01:12	4	0	1	1	Abu Dhabi	3	5	Private	4	1	1	1	0	1	3	3	0	0	3	3	1	3	3	3	3	1	3	The internet in general	A health worker	1	0	0	1	0	1	1	1	5	0	3	4	Injected	1	1	2	3	3	Yes
1021	2020-07-17 22:16:22	1	1	3	1	Dubai	3	6	Private	2	1	1	1	0	0	3	3	0	0	3	3	3	3	2	3	3	3	1	The internet in general	The internet	0	0	0	0	0	0	0	1	1	0	2	3	Orally	0	0	2	1	2	No
1022	2020-07-17 22:17:09	4	0	1	1	Dubai	2	0	Private	2	1	1	1	0	1	3	3	0	0	3	3	3	3	3	3	3	3	3	News blogs	A health worker	1	0	0	1	0	1	1	1	2	1	1	1	Injected	0	1	3	3	3	Yes
1023	2020-07-17 23:09:50	4	0	1	1	Dubai	3	3	Private	3	1	1	1	0	1	3	3	0	0	3	3	3	3	2	3	3	3	3	The internet in general	The internet	0	0	0	1	0	1	1	1	5	0	2	5	Injected	0	1	3	3	3	Yes
1024	2020-07-17 23:18:00	3	0	1	1	Dubai	3	4	Private	4	1	1	1	1	0	3	3	0	0	2	3	1	1	2	3	3	3	2	The internet in general	A health worker	0	0	0	1	0	1	1	1	2	1	1	1	Injected	0	0	2	2	2	Yes
1025	2020-07-17 23:26:17	1	1	3	1	Abu Dhabi	0	5	Not working	1	1	1	1	1	0	2	3	0	1	3	3	3	2	0	2	2	3	1	The internet in general	The internet	0	1	0	1	0	0	0	0	1	1	0	1	Orally	0	0	1	1	1	No
1026	2020-07-17 23:41:55	4	1	1	0	Abu Dhabi	3	7	Not working	1	1	0	0	1	0	3	3	0	0	3	3	3	2	3	0	1	3	1	Television	A health worker	0	0	0	0	0	0	0	0	1	1	1	0	None	1	1	0	1	0	No
1027	2020-07-17 23:43:05	2	0	1	1	Dubai	2	4	Self-employed	4	1	1	1	1	1	2	3	0	0	3	3	3	1	2	3	3	3	3	The internet in general	The internet	0	0	0	1	1	1	1	0	4	0	3	2	Injected	1	1	3	3	3	Yes
1028	2020-07-17 23:56:34	3	1	3	1	Abu Dhabi	3	5	Government	4	1	1	1	0	1	3	3	0	1	2	3	2	2	2	3	3	3	3	Government website	A health worker	0	0	0	1	0	0	1	1	4	1	1	2	Orally	1	0	2	3	3	Yes
1029	2020-07-17 23:57:06	3	1	1	0	sharjah	2	2	Not working	1	1	1	1	1	1	1	3	0	0	0	3	3	3	3	3	3	3	3	The internet in general	The internet	1	0	0	1	0	1	1	1	1	1	1	0	Injected	1	1	3	3	3	Yes
1030	2020-07-18 00:02:19	3	1	1	1	Abu Dhabi	2	5	Not working	3	1	1	1	1	0	3	3	0	1	3	3	2	2	3	3	3	2	3	The internet in general	A health worker	0	0	0	1	0	1	1	1	1	1	0	1	Injected	0	0	1	1	1	No
1031	2020-07-18 00:21:20	3	1	1	0	Abu Dhabi	4	5	Government	4	1	0	1	0	0	3	3	0	0	3	3	2	2	2	2	2	2	2	Government website	A health worker	0	0	0	1	0	0	1	0	5	0	2	6	Nasal spray	0	0	1	2	2	Yes
1032	2020-07-18 00:33:56	2	0	1	1	Abu Dhabi	4	2	Private	1	1	0	1	0	1	3	3	1	0	3	3	3	3	3	3	3	3	2	Government website	A health worker	0	0	0	1	1	1	1	1	5	0	3	1	Injected	0	0	2	0	2	Yes
1033	2020-07-18 00:42:18	1	0	3	1	Abu Dhabi	1	4	Not working	0	1	1	1	0	1	2	2	0	0	3	3	3	3	3	3	3	3	3	The internet in general	Family OR relative	0	0	0	1	0	1	1	1	4	1	2	2	Injected	1	1	2	2	2	Yes
1034	2020-07-18 01:20:50	2	1	1	1	Dubai	3	2	Not working	0	1	1	1	1	0	3	3	0	0	3	3	2	1	3	3	3	3	3	The internet in general	The internet	0	0	0	1	0	1	1	1	3	0	3	4	Orally	1	1	2	2	2	Yes
1035	2020-07-18 01:26:30	1	0	3	1	Abu Dhabi	3	4	Not working	1	1	1	1	1	1	2	2	0	0	3	3	0	1	2	3	0	3	3	Television	A health worker	0	0	0	1	0	1	1	1	2	0	2	2	Injected	0	0	2	2	2	Yes
1036	2020-07-18 01:42:54	3	1	1	1	Dubai	4	5	Not working	0	1	1	1	0	1	3	3	1	0	3	3	3	2	1	3	3	3	3	The internet in general	A health worker	1	0	0	0	0	1	0	1	1	1	3	1	None	0	0	1	1	0	GotCovidElseNO
1037	2020-07-18 02:11:53	3	0	1	1	Dubai	0	4	Self-employed	4	1	1	1	1	0	3	3	0	0	3	3	1	2	2	3	3	3	3	The internet in general	The internet	0	0	0	1	0	0	1	0	1	1	1	1	Orally	1	1	2	2	3	Yes
1038	2020-07-18 02:56:04	1	0	3	1	Abu Dhabi	3	5	Not working	1	1	1	1	1	1	3	3	0	0	0	3	3	1	3	3	3	0	3	The internet in general	The internet	0	0	0	1	0	1	1	1	5	1	1	1	Injected	0	0	2	1	3	Yes
1039	2020-07-18 03:36:24	3	0	1	1	Abu Dhabi	3	7	Private	2	1	1	1	1	0	3	3	0	0	2	2	2	2	2	2	3	2	3	Television	Others	0	0	0	1	0	1	1	1	4	0	3	1	Orally	1	1	2	2	3	Yes
1040	2020-07-18 06:59:31	3	1	1	1	Abu Dhabi	3	5	Private	4	1	0	1	1	1	2	3	1	1	2	2	1	1	2	2	2	2	2	The internet in general	The internet	0	1	0	0	0	0	0	0	1	1	1	0	Orally	1	0	2	2	2	No
1041	2020-07-18 06:59:59	1	0	2	0	Ajman	0	0	Self-employed	0	1	0	0	0	0	0	0	0	0	0	0	0	0	0	0	0	0	0	Others	Others	0	0	0	0	0	0	0	0	0	0	0	0	None	0	0	0	0	0	No
1042	2020-07-18 07:00:01	4	0	1	1	Dubai	3	6	Self-employed	3	1	1	1	1	0	3	3	1	0	2	3	2	2	2	2	3	3	3	News papers	The internet	1	0	0	1	0	1	1	1	2	0	3	1	Injected	0	0	2	2	2	Yes
1043	2020-07-18 07:19:48	3	0	1	1	Dubai	4	3	Private	4	1	1	1	1	1	3	3	0	0	3	3	2	2	2	3	3	3	3	Government website	The internet	1	0	0	1	0	1	1	1	2	1	2	2	Injected	1	1	2	2	2	Yes
1044	2020-07-18 07:55:02	4	0	1	1	Dubai	4	3	Self-employed	0	1	1	1	0	1	3	3	0	0	3	3	2	3	2	3	3	3	3	The internet in general	A health worker	0	0	0	1	0	1	1	1	5	0	3	1	Injected	1	1	3	3	3	Yes
1045	2020-07-18 08:14:52	4	0	1	1	Dubai	3	3	Private	3	1	1	1	0	1	3	3	0	0	3	3	3	3	2	3	3	3	3	The internet in general	The internet	0	0	0	1	0	1	1	1	5	0	2	5	Injected	0	1	3	3	3	Yes
1046	2020-07-18 08:45:59	4	1	1	1	Abu Dhabi	3	4	Private	1	1	0	1	0	1	3	3	1	0	3	3	1	1	1	1	2	3	2	Government website	The internet	0	0	0	0	0	0	0	0	1	1	3	1	None	0	0	2	1	0	No
1047	2020-07-18 09:41:38	3	0	1	1	Dubai	0	4	Self-employed	4	1	1	1	1	0	3	3	0	0	3	3	1	2	2	3	3	3	3	The internet in general	The internet	0	0	0	1	0	0	1	0	1	1	1	1	Orally	1	1	2	2	3	Yes
1048	2020-07-18 10:12:12	2	1	1	0	Abu Dhabi	0	9	Not working	3	1	0	1	1	1	2	3	0	0	1	2	0	0	1	3	1	1	1	Radio	Others	1	1	0	1	1	1	1	0	1	1	2	0	None	0	1	0	0	0	GotCovidElseYES
1049	2020-07-18 10:39:46	2	1	2	1	Dubai	3	4	Self-employed	0	1	1	1	0	1	3	3	0	1	3	2	2	0	3	3	3	3	3	News papers	The internet	0	0	0	1	0	1	1	0	4	1	2	1	Injected	0	0	3	3	3	Yes
1050	2020-07-18 10:41:31	3	1	1	1	Abu Dhabi	2	5	Not working	3	1	1	1	1	0	3	3	0	1	3	3	2	2	3	3	3	2	3	The internet in general	A health worker	0	0	0	1	0	1	1	1	1	1	0	1	Injected	0	0	1	1	1	No
1051	2020-07-18 10:45:25	1	1	3	1	Abu Dhabi	1	3	Not working	0	1	1	1	0	1	2	3	0	0	3	2	1	0	3	3	3	0	3	The internet in general	A health worker	0	0	0	1	0	0	1	0	4	1	1	1	Injected	1	1	2	2	3	Yes
1052	2020-07-18 11:10:35	4	1	1	1	Abu Dhabi	0	4	Semi government	4	1	1	1	1	0	3	2	1	1	2	2	2	2	2	2	2	2	1	The internet in general	A health worker	0	0	0	0	0	0	0	0	1	0	2	2	Orally	0	0	2	2	0	No
1053	2020-07-18 11:52:00	1	1	3	1	Abu Dhabi	3	4	Private	2	1	1	1	0	1	3	3	0	0	2	3	1	2	2	3	3	2	3	The internet in general	The internet	0	0	0	1	0	1	1	1	3	0	2	3	Orally	0	0	2	2	3	Yes
1054	2020-07-18 11:59:35	1	0	2	0	Ajman	0	0	Self-employed	0	1	0	0	0	0	0	0	0	0	0	0	3	3	3	3	3	3	3	The internet in general	Others	1	0	0	1	0	1	1	1	1	1	2	1	Injected	1	1	3	1	1	Yes
1055	2020-07-18 12:11:39	4	0	1	1	Dubai	4	4	Private	2	1	1	1	1	1	3	3	0	0	3	3	3	3	3	3	3	3	3	The internet in general	A health worker	1	0	0	1	0	1	1	1	5	0	3	1	Injected	1	1	3	3	3	Yes
1056	2020-07-18 12:48:06	4	1	3	1	Ajman	3	9	Not working	0	1	1	1	1	0	3	3	0	0	3	2	3	3	3	3	3	2	3	The internet in general	The internet	0	0	0	1	0	1	1	0	2	0	2	4	Injected	1	1	3	3	3	Yes
1057	2020-07-18 13:28:43	2	0	1	1	Dubai	3	2	Private	4	1	0	1	1	1	2	2	0	0	1	2	1	1	2	2	2	1	2	Television	A health worker	1	0	0	0	0	0	0	0	2	0	2	2	Orally	0	0	2	2	2	Yes
1058	2020-07-18 13:48:50	2	1	2	0	Abu Dhabi	2	11	Government	3	1	0	0	1	1	3	3	0	1	2	3	1	2	2	1	2	3	0	The internet in general	Others	0	0	1	0	0	0	0	0	1	1	0	0	None	0	0	0	0	0	No
1059	2020-07-18 14:22:21	3	0	1	1	Dubai	4	5	Private	3	1	1	1	0	1	3	3	0	0	3	3	2	2	1	3	3	3	3	Government website	The internet	0	1	0	1	0	0	1	0	4	0	1	1	Injected	0	1	1	2	2	Yes
1060	2020-07-18 15:08:47	2	1	3	0	Abu Dhabi	2	5	Semi government	3	1	1	1	1	0	3	3	0	0	3	3	3	3	2	3	3	3	3	Government website	A health worker	0	0	0	1	0	1	1	1	1	0	3	1	Injected	1	1	3	3	3	Yes
1061	2020-07-18 16:00:59	4	1	1	1	Abu Dhabi	3	4	Not working	4	1	1	0	0	0	3	3	1	1	3	2	3	0	0	1	2	3	1	Government website	The internet	0	1	1	0	0	0	0	0	1	0	0	0	Orally	0	0	2	1	1	No
1062	2020-07-18 16:10:50	1	0	3	1	Abu Dhabi	1	5	Not working	1	1	1	1	1	1	0	0	1	1	1	2	3	0	2	2	3	3	0	Television	Family OR relative	0	0	1	1	0	0	1	0	2	1	2	0	Injected	1	1	0	1	0	Yes
1063	2020-07-18 16:11:21	1	1	3	1	Abu Dhabi	3	5	Not working	1	1	0	1	1	1	3	3	0	0	2	3	1	2	3	2	2	2	2	The internet in general	The internet	1	0	0	0	0	1	0	0	1	0	2	1	Injected	1	1	2	2	2	No
1064	2020-07-18 16:14:52	4	0	1	1	Abu Dhabi	3	5	Private	3	1	1	1	1	1	3	3	1	0	3	3	3	3	3	2	3	2	3	The internet in general	A health worker	1	0	0	1	0	0	1	0	1	1	0	1	Orally	1	1	2	2	2	No
1065	2020-07-18 16:23:20	3	1	1	1	Abu Dhabi	3	5	Private	2	1	1	1	0	1	3	3	1	0	3	3	3	2	2	3	3	3	3	The internet in general	A health worker	1	0	0	1	0	0	1	0	1	1	1	1	Orally	1	1	2	2	2	Yes
1066	2020-07-18 16:40:54	2	1	3	0	Abu Dhabi	2	5	Semi government	3	1	1	1	1	0	3	3	0	0	3	3	3	3	2	3	3	3	3	Government website	A health worker	0	0	0	1	0	1	1	1	1	0	3	1	Injected	1	1	3	3	3	Yes
1067	2020-07-18 16:56:07	3	1	1	1	Abu Dhabi	3	5	Private	2	1	1	1	0	1	3	3	1	0	3	3	3	2	2	3	3	3	3	The internet in general	A health worker	1	0	0	1	0	0	1	0	1	1	1	1	Orally	1	1	2	2	2	Yes
1068	2020-07-18 19:31:46	1	1	1	1	Abu Dhabi	3	4	Private	1	1	0	1	1	1	2	3	0	0	2	3	1	1	1	3	2	3	3	The internet in general	The internet	0	0	0	1	1	1	1	1	1	1	3	1	Orally	1	0	1	1	1	GotCovidElseYES
1069	2020-07-18 20:15:46	3	1	2	1	Abu Dhabi	3	5	Not working	1	1	1	1	0	1	2	3	0	0	2	3	3	1	3	3	3	3	3	Government website	A health worker	0	0	0	1	0	1	0	0	4	1	0	1	Injected	1	1	2	2	2	Yes
1070	2020-07-18 21:40:16	2	0	1	1	Abu Dhabi	3	3	Private	2	1	1	1	0	1	3	3	0	0	3	3	3	3	3	3	2	3	3	Government website	A health worker	0	0	0	1	0	1	1	1	5	0	3	6	Injected	1	1	2	2	2	Yes
1071	2020-07-18 22:57:19	2	1	1	1	Abu Dhabi	2	3	Not working	1	1	1	1	1	0	3	3	0	0	3	3	3	2	2	2	3	3	2	The internet in general	Family OR relative	0	0	0	0	0	0	0	0	3	1	0	1	Injected	1	1	1	1	1	Yes
1072	2020-07-18 23:59:02	2	1	1	1	Abu Dhabi	3	4	Not working	1	1	0	1	0	1	2	3	0	0	3	1	1	3	2	0	2	2	2	The internet in general	A health worker	0	0	0	0	0	1	0	0	1	1	2	1	Orally	1	1	1	1	1	No
1073	2020-07-19 10:31:45	4	1	1	1	Abu Dhabi	3	4	Private	1	1	0	1	1	1	3	3	0	0	3	3	2	3	3	3	3	3	3	Government website	A health worker	1	0	1	1	0	1	1	1	1	1	1	1	Injected	1	1	2	2	2	Yes
1074	2020-07-19 12:09:33	4	1	1	1	Abu Dhabi	0	4	Semi government	4	1	1	1	1	0	3	2	1	1	2	2	2	2	2	2	2	2	1	The internet in general	A health worker	0	0	0	0	0	0	0	0	1	0	2	2	Orally	0	0	2	2	0	No
1075	2020-07-19 12:09:42	4	1	1	1	Abu Dhabi	0	4	Semi government	4	1	1	1	1	0	3	2	1	1	2	2	2	2	2	2	2	2	1	The internet in general	A health worker	0	0	0	0	0	0	0	0	1	0	2	2	Orally	0	0	2	2	0	No
1076	2020-07-19 12:18:33	2	1	1	1	Abu Dhabi	2	3	Not working	1	1	1	1	1	0	3	3	0	0	3	3	3	2	2	2	3	3	2	The internet in general	Family OR relative	0	0	0	0	0	0	0	0	3	1	0	1	Injected	1	1	1	1	1	Yes
1077	2020-07-19 13:21:14	4	0	1	1	Dubai	4	3	Private	4	1	1	1	0	0	3	3	0	0	1	2	1	1	1	2	1	1	2	The internet in general	The internet	1	0	0	1	0	1	1	1	5	0	2	2	Nasal spray	1	1	2	2	2	Yes
1078	2020-07-19 15:59:57	4	0	1	1	Dubai	4	4	Private	3	1	1	1	1	1	3	3	0	0	3	3	3	2	3	3	2	3	3	News papers	The internet	1	0	0	1	1	1	0	0	2	0	2	4	Injected	1	1	2	2	2	Yes
1079	2020-07-19 19:13:46	2	1	1	0	Abu Dhabi	1	5	Not working	3	1	0	1	0	1	3	3	1	0	2	3	3	3	3	3	3	3	3	The internet in general	Family OR relative	0	0	0	1	1	1	1	1	1	0	2	0	Orally	1	1	2	3	3	Yes
1080	2020-07-19 23:24:03	3	1	1	1	Dubai	2	3	Private	2	1	1	0	1	0	2	3	0	1	3	3	3	1	3	2	2	2	3	The internet in general	A health worker	0	0	0	0	0	1	1	1	2	0	1	3	Orally	1	0	1	2	2	Yes
1081	2020-07-20 00:40:43	1	0	3	0	Abu Dhabi	1	5	Not working	1	1	0	1	1	1	1	1	0	0	0	1	2	0	1	2	1	0	0	The internet in general	The internet	0	0	0	0	0	1	1	1	1	1	0	3	None	0	1	1	1	1	Yes
1082	2020-07-20 14:35:24	4	0	1	1	Dubai	4	4	Private	3	1	1	1	1	1	3	3	0	0	3	3	3	2	3	3	2	3	3	News papers	The internet	1	0	0	1	1	1	0	0	2	0	2	4	Injected	1	1	2	2	2	Yes
1083	2020-07-21 01:07:55	1	1	3	1	Ras Al khaimah	1	7	Not working	1	1	0	1	1	1	2	2	0	1	3	3	0	2	3	2	2	1	2	The internet in general	The internet	0	0	0	0	0	1	0	0	1	1	1	1	Injected	1	1	2	1	2	Yes
1084	2020-07-21 02:15:34	3	1	1	1	Abu Dhabi	3	6	Semi government	2	1	1	1	1	0	3	3	0	0	2	3	3	2	1	3	3	3	3	Government website	A health worker	1	1	0	1	0	1	1	1	1	1	1	2	Injected	1	1	3	2	3	No
1085	2020-07-21 02:23:50	3	1	1	1	Abu Dhabi	3	6	Semi government	2	1	1	1	1	0	3	3	0	0	2	3	3	2	1	3	3	3	3	Government website	A health worker	1	1	0	1	0	1	1	1	1	1	1	2	Injected	1	1	3	2	3	No
1086	2020-07-21 04:49:59	1	0	3	1	sharjah	1	6	Not working	1	1	1	1	0	1	3	3	0	0	3	2	2	2	2	3	2	1	3	The internet in general	A health worker	0	0	0	1	0	1	0	1	1	1	1	0	Injected	1	1	2	3	3	Yes
1087	2020-07-21 06:50:09	3	0	1	1	Dubai	3	2	Private	2	1	1	1	0	1	3	3	0	0	3	3	3	3	2	3	3	0	3	The internet in general	The internet	1	0	0	1	0	1	1	1	3	1	2	1	Orally	1	1	3	3	3	Yes
1088	2020-07-21 08:18:10	4	0	1	1	Dubai	3	6	Self-employed	3	1	1	1	1	0	3	3	1	0	2	3	2	2	2	2	3	3	3	News papers	The internet	1	0	0	1	0	1	1	1	2	0	3	1	Injected	0	0	2	2	2	Yes
1089	2020-07-21 11:51:50	1	1	1	1	Abu Dhabi	0	4	Not working	4	1	1	1	1	1	3	3	0	0	1	3	2	1	1	1	2	2	2	The internet in general	Others	0	0	0	1	0	1	0	1	4	1	0	0	Injected	1	0	2	2	2	Yes
1090	2020-07-21 13:50:29	4	1	1	1	Ajman	2	2	Not working	0	1	0	1	1	0	3	3	0	1	3	1	1	2	1	2	3	2	1	Government website	A health worker	0	0	0	0	0	0	0	0	0	0	0	0	None	0	0	0	0	0	No
1091	2020-07-21 14:28:40	1	0	3	1	Dubai	2	4	Not working	1	1	1	1	0	1	3	3	0	0	3	3	0	1	3	3	2	0	3	News papers	The internet	1	0	0	1	0	1	1	1	5	0	2	1	Injected	1	1	3	3	3	Yes
1092	2020-07-21 23:23:32	3	1	1	1	Dubai	3	5	Private	1	1	1	1	1	1	3	3	1	0	3	3	3	3	2	3	2	3	2	The internet in general	A health worker	0	0	0	0	0	0	0	0	1	1	2	1	Orally	1	0	2	2	2	No
1093	2020-07-22 10:42:57	4	1	1	0	Abu Dhabi	4	7	Government	0	1	1	1	0	1	3	3	1	0	3	3	3	1	1	3	3	2	3	The internet in general	The internet	0	1	0	1	1	1	1	1	4	0	2	6	Nasal spray	1	0	1	0	3	Yes
1094	2020-07-22 17:17:31	3	1	1	1	Abu Dhabi	3	3	Government	3	1	1	1	0	1	3	3	0	0	2	3	2	2	2	3	3	2	3	News blogs	A health worker	1	0	0	1	0	1	1	1	4	0	2	1	Orally	1	1	2	3	3	Yes
1095	2020-07-22 19:01:15	4	0	1	1	Dubai	3	6	Self-employed	3	1	1	1	1	0	3	3	1	0	2	3	2	2	2	2	3	3	3	News papers	The internet	1	0	0	1	0	1	1	1	2	0	3	1	Injected	0	0	2	2	2	Yes
1096	2020-07-23 18:19:24	3	1	1	0	Abu Dhabi	3	6	Not working	3	1	1	1	0	1	3	3	0	0	1	3	3	2	3	3	3	2	3	Government website	A health worker	1	0	0	1	0	1	1	1	1	0	2	1	Injected	1	1	3	3	3	Yes
1097	2020-07-24 14:24:54	4	1	1	0	Abu Dhabi	4	7	Government	0	1	1	1	0	1	3	3	1	0	3	3	3	1	1	3	3	2	3	The internet in general	The internet	0	1	0	1	1	1	1	1	4	0	2	6	Nasal spray	1	0	1	0	3	Yes
1098	2020-07-24 16:42:08	4	0	1	1	Abu Dhabi	3	5	Private	4	1	1	1	0	1	3	3	0	0	3	3	1	3	3	3	3	1	3	The internet in general	A health worker	1	0	0	1	0	1	1	1	5	0	3	4	Injected	1	1	2	3	3	Yes
1099	2020-07-25 14:04:01	1	0	3	1	Abu Dhabi	3	6	Not working	1	1	1	1	1	1	3	3	0	0	3	2	3	3	3	3	1	0	3	Government website	A health worker	1	0	0	1	0	1	1	1	3	0	1	1	Injected	1	1	3	3	3	Yes
1100	2020-07-26 15:08:56	4	0	1	1	Abu Dhabi	4	4	Private	3	1	1	1	1	0	3	3	0	0	3	3	3	2	2	3	3	3	3	Government website	The internet	0	0	0	1	0	1	0	0	1	0	1	1	None	0	1	2	2	3	Yes
1101	2020-07-26 20:02:08	3	0	1	1	Dubai	4	3	Semi government	0	1	1	1	1	1	3	3	0	0	3	3	3	2	0	0	0	0	0	Others	Others	0	0	0	0	0	0	0	0	0	0	0	0	None	0	0	0	2	2	Yes
1102	2020-07-27 10:16:55	4	0	1	1	Dubai	3	4	Self-employed	4	1	1	1	1	1	3	3	1	0	3	3	3	3	3	2	3	3	3	Government website	A health worker	1	0	0	1	0	1	1	1	1	0	3	0	Injected	1	1	2	2	2	Yes
1103	2020-07-29 06:31:15	3	0	1	1	Ajman	3	5	Private	1	1	0	1	1	1	3	3	0	0	3	3	3	2	3	3	3	3	3	Government website	The internet	0	0	0	1	0	1	1	1	1	1	1	1	Orally	1	1	2	2	3	Yes
1104	2020-07-29 09:17:02	1	0	3	0	Abu Dhabi	3	8	Not working	1	1	0	1	1	1	3	3	1	1	3	3	3	3	3	3	3	3	3	The internet in general	Others	1	1	1	1	1	1	1	1	1	1	3	5	Orally	1	1	3	3	2	Yes
1105	2020-07-29 15:42:22	2	1	1	0	Abu Dhabi	1	4	Government	3	1	0	1	1	1	3	3	0	1	2	2	2	0	1	2	2	3	2	Government website	A health worker	0	1	0	0	1	1	1	0	2	0	1	1	Injected	1	1	2	1	1	No
1106	2020-07-29 16:41:28	2	1	1	0	Abu Dhabi	1	4	Government	3	1	0	1	1	1	3	3	0	1	2	2	2	0	1	2	2	3	2	Government website	A health worker	0	1	0	0	1	1	1	0	2	0	1	1	Injected	1	1	2	1	1	No
1107	2020-07-30 03:37:28	4	0	1	1	Dubai	4	5	Private	4	1	0	1	0	0	2	3	0	0	3	3	3	2	3	2	2	3	2	Television	Others	0	0	0	0	0	1	1	1	4	0	3	6	Orally	1	1	3	3	3	Yes
1108	2020-07-30 10:36:00	3	1	1	0	Abu Dhabi	2	4	Government	2	1	0	1	1	1	3	3	0	0	3	3	3	3	3	2	3	2	3	Government website	The internet	0	0	0	0	0	1	1	1	1	0	3	1	Injected	1	1	3	3	3	Yes
1109	2020-07-31 21:25:24	1	0	3	1	Dubai	2	4	Not working	1	1	1	1	0	1	3	3	0	0	3	3	0	1	3	3	2	0	3	News papers	The internet	1	0	0	1	0	1	1	1	5	0	2	1	Injected	1	1	3	3	3	Yes
[truncated: 1 more columns]
